# Supplementary material for: 1-[5-(4-Bromo­phen­yl)-3-(4-fluoro­phen­yl)-4,5-dihydro-1H-pyrazol-1-yl]ethanone
Source: Acta Crystallogr Sect E Struct Rep Online. 2012 Jul 28;68(Pt 8):o2586. doi: 10.1107/S1600536812033351 (PMC3415024; doi:10.1107/S1600536812033351)
Supplement: Supplementary file 1 [file e-68-o2586-sup1.cif]

##############################################################################
#                                                                            #
# This CIF contains the data in a paper accepted for publication in          #
# Acta Crystallographica Section E. It conforms to the requirements of       #
# Notes for Authors for Acta Crystallographica Section E, and has been       #
# peer reviewed under the auspices of the IUCr Commission on Journals.       #
#                                                                            #
# Full details of the Crystallographic Information File format               #
# are given in the paper "The Crystallographic Information File (CIF):       #
# a New Standard Archive File for Crystallography" by S. R. Hall, F. H.      #
# Allen and I. D. Brown [Acta Cryst. (1991), A47, 655-685].                  #
#                                                                            #
# The current version of the core CIF dictionary is obtainable from          #
# ftp://ftp.iucr.org/pub/cif_core.dic.                                       #
#                                                                            #
# Software is freely available for graphical display of the structure(s)     #
# in this CIF. For information consult the CIF software page                 #
# http://www.iucr.org/resources/cif/software.                                #
#                                                                            #
# This file may be used for bona fide research purposes within the           #
# scientific community so long as proper attribution is given to the journal # 
# article from which it was obtained.                                        #
#                                                                            #
##############################################################################
data_global
_audit_creation_method     'form.cif (version 2.0)'
_journal_data_validation_number     ?
_journal_date_recd_electronic     2012-07-19
_journal_date_accepted     2012-07-24
_journal_name_full     'Acta Crystallographica, Section E'
_journal_year     2012
_journal_volume     68
_journal_issue      8
_journal_page_first     o2586
_journal_page_last     o2586
_journal_paper_category     QO
_journal_paper_doi     10.1107/S1600536812033351
_journal_coeditor_code     CV5325
_publ_contact_author_name     'Prof. Fun, Hoong-Kun'
_publ_contact_author_address
;
      X-ray Crystallography Unit
      School of Physics
      Universiti Sains Malaysia
      11800 USM, Penang
      MALAYSIA
;
_publ_contact_author_email     'hkfun@usm.my'
_publ_contact_author_fax     '604 6579150'
_publ_contact_author_phone     '604 6533652'
_publ_section_title
;\
1-[5-(4-Bromophenyl)-3-(4-fluorophenyl)-4,5-dihydro-1<i>H</i>-pyrazol-1-yl]\
ethanone
;
loop_
    _publ_author_name
    _publ_author_footnote
    _publ_author_address
    'Hoong-Kun Fun'
;
      Thomson Reuters ResearcherID: A-3561-2009.
;
;
      X-ray Crystallography Unit
      School of Physics
      Universiti Sains Malaysia
      11800 USM, Penang
      Malaysia
;
    'Wan-Sin Loh'
;
      Thomson Reuters ResearcherID: C-7581-2009.
;
;
      X-ray Crystallography Unit
      School of Physics
      Universiti Sains Malaysia
      11800 USM, Penang
      Malaysia
;
    'M. Sapnakumari' ?
;
     Department of Studies in Chemistry
     Mangalore University
     Mangalagangotri 574 199
     India
;
    'B. Narayana' ?
;
     Department of Studies in Chemistry
     Mangalore University
     Mangalagangotri 574 199
     India
;
    'B. K. Sarojini' ?
;
      Department of Chemistry
      P.A. College of Engineering
      Nadupadavu, Mangalore 574 153
      India
;
data_I
_audit_creation_method     SHELXL-97
_chemical_name_systematic
;
1-[5-(4-Bromophenyl)-3-(4-fluorophenyl)-4,5-dihydro-1<i>H</i>-pyrazol-
1-yl]ethanone
;
_chemical_name_common     ?
_chemical_formula_moiety     'C17 H14 Br F N2 O'
_chemical_formula_sum     'C17 H14 Br F N2 O'
_chemical_formula_iupac     'C17 H14 Br F N2 O'
_chemical_formula_weight     361.21
_chemical_melting_point     ?
_symmetry_cell_setting     monoclinic
_symmetry_space_group_name_H-M     'P 21/c'
_symmetry_space_group_name_Hall     '-P 2ybc'
loop_
    _symmetry_equiv_pos_as_xyz
    'x, y, z'
    '-x, y+1/2, -z+1/2'
    '-x, -y, -z'
    'x, -y-1/2, z-1/2'
_cell_length_a     6.0973(5)
_cell_length_b     12.3079(11)
_cell_length_c     20.1432(16)
_cell_angle_alpha     90.00
_cell_angle_beta     96.7000(10)
_cell_angle_gamma     90.00
_cell_volume     1501.3(2)
_cell_formula_units_Z     4
_cell_measurement_reflns_used     7995
_cell_measurement_theta_min     3.31
_cell_measurement_theta_max     32.39
_cell_measurement_temperature     100.0(10)
_exptl_crystal_description     'block'
_exptl_crystal_colour     'colourless'
_exptl_crystal_size_max     0.35
_exptl_crystal_size_mid     0.29
_exptl_crystal_size_min     0.12
_exptl_crystal_density_diffrn     1.598
_exptl_crystal_density_meas     ?
_exptl_crystal_density_method     'not measured'
_exptl_crystal_F_000     728
_exptl_absorpt_coefficient_mu     2.752
_exptl_absorpt_correction_type     multi-scan
_exptl_absorpt_process_details     '(<i>SADABS</i>; Bruker, 2009)'
_exptl_absorpt_correction_T_min     0.4486
_exptl_absorpt_correction_T_max     0.7354
_exptl_special_details
;
The crystal was placed in the cold stream of an Oxford Cryosystems Cobra
open-flow nitrogen cryostat (Cosier & Glazer, 1986) operating at 100.0(1) K.
;
_diffrn_ambient_temperature     100.00(10)
_diffrn_radiation_type     MoK\a
_diffrn_radiation_wavelength     0.71073
_diffrn_radiation_source     'fine-focus sealed tube'
_diffrn_radiation_monochromator     graphite
_diffrn_measurement_device_type
;
Bruker SMART APEXII DUO CCD area-detector
;
_diffrn_measurement_method     '\f and \w scans'
_diffrn_detector_area_resol_mean     ?
_diffrn_reflns_number     20560
_diffrn_reflns_av_R_equivalents     0.0258
_diffrn_reflns_av_sigmaI/netI     0.0249
_diffrn_reflns_theta_min     2.62
_diffrn_reflns_theta_max     32.47
_diffrn_reflns_theta_full     32.47
_diffrn_measured_fraction_theta_max     0.992
_diffrn_measured_fraction_theta_full     0.992
_diffrn_reflns_limit_h_min     -9
_diffrn_reflns_limit_h_max     9
_diffrn_reflns_limit_k_min     -18
_diffrn_reflns_limit_k_max     18
_diffrn_reflns_limit_l_min     -30
_diffrn_reflns_limit_l_max     28
_diffrn_standards_number     0
_diffrn_standards_interval_count     .
_diffrn_standards_interval_time     .
_diffrn_standards_decay_%     ?
_refine_special_details
;
Refinement of <i>F</i>^2^ against ALL reflections. The weighted <i>R</i>-factor
<i>wR</i> and goodness of fit <i>S</i> are based on <i>F</i>^2^, conventional
<i>R</i>-factors <i>R</i> are based on <i>F</i>, with <i>F</i> set to zero for
negative <i>F</i>^2^. The threshold expression of <i>F</i>^2^ >
\s(<i>F</i>^2^) is used only for calculating <i>R</i>-factors(gt) <i>etc</i>.
and is not relevant to the choice of reflections for refinement.
<i>R</i>-factors based on <i>F</i>^2^ are statistically about twice as large
as those based on <i>F</i>, and <i>R</i>- factors based on ALL data will be
even larger.
;
_reflns_number_total     5389
_reflns_number_gt     4508
_reflns_threshold_expression     I>2\s(I)
_refine_ls_structure_factor_coef     Fsqd
_refine_ls_matrix_type     full
_refine_ls_R_factor_all     0.0351
_refine_ls_R_factor_gt     0.0257
_refine_ls_wR_factor_gt     0.0611
_refine_ls_wR_factor_ref     0.0643
_refine_ls_goodness_of_fit_ref     1.036
_refine_ls_restrained_S_all     1.036
_refine_ls_number_reflns     5389
_refine_ls_number_parameters     200
_refine_ls_number_restraints     0
_refine_ls_hydrogen_treatment     constr
_refine_ls_weighting_scheme     calc
_refine_ls_weighting_details
         'calc w=1/[\s^2^(Fo^2^)+(0.0284P)^2^+0.4844P] where P=(Fo^2^+2Fc^2^)/3'
_atom_sites_solution_hydrogens     geom
_atom_sites_solution_primary     direct
_atom_sites_solution_secondary     difmap
_refine_ls_shift/su_max     0.002
_refine_ls_shift/su_mean     0.000
_refine_diff_density_max     0.497
_refine_diff_density_min     -0.253
_refine_ls_extinction_method     none
_refine_ls_extinction_coef     ?
loop_
    _atom_type_symbol
    _atom_type_description
    _atom_type_scat_dispersion_real
    _atom_type_scat_dispersion_imag
    _atom_type_scat_source
    'C' 'C' 0.0033 0.0016
                         'International Tables Vol C Tables 4.2.6.8 and 6.1.1.4'
    'H' 'H' 0.0000 0.0000
                         'International Tables Vol C Tables 4.2.6.8 and 6.1.1.4'
    'N' 'N' 0.0061 0.0033
                         'International Tables Vol C Tables 4.2.6.8 and 6.1.1.4'
    'O' 'O' 0.0106 0.0060
                         'International Tables Vol C Tables 4.2.6.8 and 6.1.1.4'
    'F' 'F' 0.0171 0.0103
                         'International Tables Vol C Tables 4.2.6.8 and 6.1.1.4'
    'Br' 'Br' -0.2901 2.4595
                         'International Tables Vol C Tables 4.2.6.8 and 6.1.1.4'
_computing_data_collection     'APEX2 (Bruker, 2009)'
_computing_cell_refinement     'SAINT (Bruker, 2009)'
_computing_data_reduction     'SAINT (Bruker, 2009)'
_computing_structure_solution     'SHELXTL (Sheldrick, 2008)'
_computing_structure_refinement     'SHELXTL (Sheldrick, 2008)'
_computing_molecular_graphics     'SHELXTL (Sheldrick, 2008)'
_computing_publication_material
;
SHELXTL (Sheldrick, 2008) and PLATON (Spek, 2009)
;
loop_
    _atom_site_type_symbol
    _atom_site_label
    _atom_site_fract_x
    _atom_site_fract_y
    _atom_site_fract_z
    _atom_site_U_iso_or_equiv
    _atom_site_adp_type
    _atom_site_calc_flag
    _atom_site_refinement_flags
    _atom_site_occupancy
    _atom_site_symmetry_multiplicity
    _atom_site_disorder_assembly
    _atom_site_disorder_group
    Br Br1 0.04341(2) 0.791941(11) 0.448115(6) 0.02747(5) Uani d . 1 1 . .
    F F1 -0.59388(13) 1.16479(7) 0.96048(4) 0.02911(17) Uani d . 1 1 . .
    O O1 0.64441(14) 0.86820(8) 0.74360(4) 0.02269(17) Uani d . 1 1 . .
    N N1 0.18952(16) 0.95514(8) 0.82286(5) 0.01709(17) Uani d . 1 1 . .
    N N2 0.33651(16) 0.94281(8) 0.77529(5) 0.01819(18) Uani d . 1 1 . .
    C C1 -0.12723(19) 1.02079(10) 0.90775(6) 0.0197(2) Uani d . 1 1 . .
    H H1A -0.0275 0.9644 0.9231 0.024 Uiso calc R 1 1 . .
    C C2 -0.2902(2) 1.05229(10) 0.94636(6) 0.0219(2) Uani d . 1 1 . .
    H H2A -0.3024 1.0189 0.9883 0.026 Uiso calc R 1 1 . .
    C C3 -0.43476(19) 1.13377(10) 0.92222(6) 0.0198(2) Uani d . 1 1 . .
    C C4 -0.42365(19) 1.18535(9) 0.86209(6) 0.0198(2) Uani d . 1 1 . .
    H H4A -0.5265 1.2404 0.8468 0.024 Uiso calc R 1 1 . .
    C C5 -0.25649(19) 1.15407(9) 0.82441(6) 0.0182(2) Uani d . 1 1 . .
    H H5A -0.2431 1.1896 0.7832 0.022 Uiso calc R 1 1 . .
    C C6 -0.10798(18) 1.07118(9) 0.84631(5) 0.01613(19) Uani d . 1 1 . .
    C C7 0.06512(18) 1.03787(9) 0.80585(5) 0.01641(19) Uani d . 1 1 . .
    C C8 0.1174(2) 1.09452(10) 0.74299(6) 0.0204(2) Uani d . 1 1 . .
    H H8A 0.1713 1.1694 0.7527 0.024 Uiso calc R 1 1 . .
    H H8B -0.0138 1.0972 0.7091 0.024 Uiso calc R 1 1 . .
    C C9 0.30095(19) 1.02199(9) 0.71935(6) 0.0182(2) Uani d . 1 1 . .
    H H9A 0.4379 1.0659 0.7171 0.022 Uiso calc R 1 1 . .
    C C10 0.23654(18) 0.96573(9) 0.65297(5) 0.01642(19) Uani d . 1 1 . .
    C C11 0.38005(19) 0.96669(9) 0.60390(6) 0.0182(2) Uani d . 1 1 . .
    H H11A 0.5182 1.0028 0.6123 0.022 Uiso calc R 1 1 . .
    C C12 0.3230(2) 0.91522(10) 0.54268(6) 0.0193(2) Uani d . 1 1 . .
    H H12A 0.4217 0.9153 0.5095 0.023 Uiso calc R 1 1 . .
    C C13 0.1196(2) 0.86390(9) 0.53106(6) 0.0188(2) Uani d . 1 1 . .
    C C14 -0.02684(19) 0.86179(10) 0.57892(6) 0.0204(2) Uani d . 1 1 . .
    H H14A -0.1656 0.8263 0.5701 0.025 Uiso calc R 1 1 . .
    C C15 0.03330(19) 0.91257(10) 0.64006(6) 0.0193(2) Uani d . 1 1 . .
    H H15A -0.0648 0.9111 0.6734 0.023 Uiso calc R 1 1 . .
    C C16 0.50858(18) 0.87211(10) 0.78447(6) 0.0179(2) Uani d . 1 1 . .
    C C17 0.5186(2) 0.79944(10) 0.84496(6) 0.0226(2) Uani d . 1 1 . .
    H H17A 0.6488 0.7524 0.8465 0.034 Uiso calc R 1 1 . .
    H H17B 0.3851 0.7546 0.8422 0.034 Uiso calc R 1 1 . .
    H H17C 0.5285 0.8441 0.8855 0.034 Uiso calc R 1 1 . .
loop_
    _atom_site_aniso_label
    _atom_site_aniso_U_11
    _atom_site_aniso_U_22
    _atom_site_aniso_U_33
    _atom_site_aniso_U_12
    _atom_site_aniso_U_13
    _atom_site_aniso_U_23
    Br1 0.03694(8) 0.02603(7) 0.01781(6) -0.00295(5) -0.00372(4) -0.00310(5)
    F1 0.0272(4) 0.0295(4) 0.0332(4) 0.0103(3) 0.0145(3) 0.0057(3)
    O1 0.0178(4) 0.0292(4) 0.0216(4) -0.0003(3) 0.0047(3) -0.0060(3)
    N1 0.0168(4) 0.0200(4) 0.0149(4) 0.0013(3) 0.0036(3) -0.0005(3)
    N2 0.0192(4) 0.0214(4) 0.0148(4) 0.0026(4) 0.0052(3) 0.0007(3)
    C1 0.0195(5) 0.0191(5) 0.0207(5) 0.0037(4) 0.0036(4) 0.0029(4)
    C2 0.0220(5) 0.0230(5) 0.0217(5) 0.0041(4) 0.0068(4) 0.0055(4)
    C3 0.0177(5) 0.0195(5) 0.0230(5) 0.0014(4) 0.0060(4) -0.0011(4)
    C4 0.0199(5) 0.0161(5) 0.0228(5) 0.0031(4) 0.0001(4) -0.0005(4)
    C5 0.0214(5) 0.0162(5) 0.0165(5) 0.0011(4) 0.0003(4) 0.0004(4)
    C6 0.0167(5) 0.0150(4) 0.0165(5) -0.0004(4) 0.0009(4) -0.0020(4)
    C7 0.0177(5) 0.0164(5) 0.0151(5) -0.0006(4) 0.0019(4) -0.0011(4)
    C8 0.0266(6) 0.0180(5) 0.0171(5) 0.0026(4) 0.0051(4) 0.0010(4)
    C9 0.0207(5) 0.0184(5) 0.0160(5) -0.0013(4) 0.0038(4) 0.0004(4)
    C10 0.0178(5) 0.0162(5) 0.0157(5) -0.0008(4) 0.0037(4) 0.0015(4)
    C11 0.0182(5) 0.0195(5) 0.0174(5) -0.0039(4) 0.0044(4) 0.0008(4)
    C12 0.0229(5) 0.0202(5) 0.0155(5) -0.0018(4) 0.0055(4) 0.0018(4)
    C13 0.0229(5) 0.0174(5) 0.0155(5) -0.0004(4) -0.0007(4) 0.0006(4)
    C14 0.0172(5) 0.0206(5) 0.0231(5) -0.0025(4) 0.0008(4) 0.0008(4)
    C15 0.0173(5) 0.0215(5) 0.0199(5) -0.0017(4) 0.0055(4) 0.0010(4)
    C16 0.0157(5) 0.0204(5) 0.0173(5) -0.0007(4) 0.0003(4) -0.0046(4)
    C17 0.0241(5) 0.0243(5) 0.0191(5) 0.0057(4) 0.0008(4) 0.0001(4)
_geom_special_details
;
All e.s.d.'s (except the e.s.d. in the dihedral angle between two l.s. planes)
are estimated using the full covariance matrix. The cell e.s.d.'s are taken
into account individually in the estimation of e.s.d.'s in distances, angles
and torsion angles; correlations between e.s.d.'s in cell parameters are only
used when they are defined by crystal symmetry. An approximate (isotropic)
treatment of cell e.s.d.'s is used for estimating e.s.d.'s involving l.s.
planes.
;
loop_
    _geom_bond_atom_site_label_1
    _geom_bond_atom_site_label_2
    _geom_bond_site_symmetry_2
    _geom_bond_distance
    _geom_bond_publ_flag
    Br1 C13 . 1.9003(11) ?
    F1 C3 . 1.3622(14) ?
    O1 C16 . 1.2349(14) ?
    N1 C7 . 1.2919(14) ?
    N1 N2 . 1.3947(13) ?
    N2 C16 . 1.3590(15) ?
    N2 C9 . 1.4864(15) ?
    C1 C2 . 1.3866(16) ?
    C1 C6 . 1.4013(16) ?
    C1 H1A . 0.9500 ?
    C2 C3 . 1.3853(16) ?
    C2 H2A . 0.9500 ?
    C3 C4 . 1.3760(17) ?
    C4 C5 . 1.3942(17) ?
    C4 H4A . 0.9500 ?
    C5 C6 . 1.4008(15) ?
    C5 H5A . 0.9500 ?
    C6 C7 . 1.4653(16) ?
    C7 C8 . 1.5116(16) ?
    C8 C9 . 1.5494(16) ?
    C8 H8A . 0.9900 ?
    C8 H8B . 0.9900 ?
    C9 C10 . 1.5163(16) ?
    C9 H9A . 1.0000 ?
    C10 C11 . 1.3945(16) ?
    C10 C15 . 1.3987(16) ?
    C11 C12 . 1.3940(16) ?
    C11 H11A . 0.9500 ?
    C12 C13 . 1.3867(17) ?
    C12 H12A . 0.9500 ?
    C13 C14 . 1.3887(17) ?
    C14 C15 . 1.3916(17) ?
    C14 H14A . 0.9500 ?
    C15 H15A . 0.9500 ?
    C16 C17 . 1.5070(17) ?
    C17 H17A . 0.9800 ?
    C17 H17B . 0.9800 ?
    C17 H17C . 0.9800 ?
loop_
    _geom_angle_atom_site_label_1
    _geom_angle_atom_site_label_2
    _geom_angle_atom_site_label_3
    _geom_angle_site_symmetry_1
    _geom_angle_site_symmetry_3
    _geom_angle
    _geom_angle_publ_flag
    C7 N1 N2 . . 107.94(9) ?
    C16 N2 N1 . . 121.60(9) ?
    C16 N2 C9 . . 124.40(9) ?
    N1 N2 C9 . . 113.63(9) ?
    C2 C1 C6 . . 120.72(11) ?
    C2 C1 H1A . . 119.6 ?
    C6 C1 H1A . . 119.6 ?
    C3 C2 C1 . . 118.28(11) ?
    C3 C2 H2A . . 120.9 ?
    C1 C2 H2A . . 120.9 ?
    F1 C3 C4 . . 118.69(10) ?
    F1 C3 C2 . . 118.06(11) ?
    C4 C3 C2 . . 123.25(11) ?
    C3 C4 C5 . . 117.78(11) ?
    C3 C4 H4A . . 121.1 ?
    C5 C4 H4A . . 121.1 ?
    C4 C5 C6 . . 121.09(11) ?
    C4 C5 H5A . . 119.5 ?
    C6 C5 H5A . . 119.5 ?
    C5 C6 C1 . . 118.87(10) ?
    C5 C6 C7 . . 120.64(10) ?
    C1 C6 C7 . . 120.49(10) ?
    N1 C7 C6 . . 120.77(10) ?
    N1 C7 C8 . . 114.27(10) ?
    C6 C7 C8 . . 124.95(10) ?
    C7 C8 C9 . . 102.84(9) ?
    C7 C8 H8A . . 111.2 ?
    C9 C8 H8A . . 111.2 ?
    C7 C8 H8B . . 111.2 ?
    C9 C8 H8B . . 111.2 ?
    H8A C8 H8B . . 109.1 ?
    N2 C9 C10 . . 111.65(9) ?
    N2 C9 C8 . . 101.04(9) ?
    C10 C9 C8 . . 114.33(10) ?
    N2 C9 H9A . . 109.8 ?
    C10 C9 H9A . . 109.8 ?
    C8 C9 H9A . . 109.8 ?
    C11 C10 C15 . . 119.19(10) ?
    C11 C10 C9 . . 120.12(10) ?
    C15 C10 C9 . . 120.69(10) ?
    C12 C11 C10 . . 120.71(11) ?
    C12 C11 H11A . . 119.6 ?
    C10 C11 H11A . . 119.6 ?
    C13 C12 C11 . . 118.83(11) ?
    C13 C12 H12A . . 120.6 ?
    C11 C12 H12A . . 120.6 ?
    C12 C13 C14 . . 121.75(11) ?
    C12 C13 Br1 . . 118.87(9) ?
    C14 C13 Br1 . . 119.37(9) ?
    C13 C14 C15 . . 118.78(11) ?
    C13 C14 H14A . . 120.6 ?
    C15 C14 H14A . . 120.6 ?
    C14 C15 C10 . . 120.73(11) ?
    C14 C15 H15A . . 119.6 ?
    C10 C15 H15A . . 119.6 ?
    O1 C16 N2 . . 120.09(11) ?
    O1 C16 C17 . . 123.28(11) ?
    N2 C16 C17 . . 116.61(10) ?
    C16 C17 H17A . . 109.5 ?
    C16 C17 H17B . . 109.5 ?
    H17A C17 H17B . . 109.5 ?
    C16 C17 H17C . . 109.5 ?
    H17A C17 H17C . . 109.5 ?
    H17B C17 H17C . . 109.5 ?
loop_
    _geom_torsion_atom_site_label_1
    _geom_torsion_atom_site_label_2
    _geom_torsion_atom_site_label_3
    _geom_torsion_atom_site_label_4
    _geom_torsion_site_symmetry_1
    _geom_torsion_site_symmetry_2
    _geom_torsion_site_symmetry_3
    _geom_torsion_site_symmetry_4
    _geom_torsion
    _geom_torsion_publ_flag
    C7 N1 N2 C16 . . . . 170.61(10) ?
    C7 N1 N2 C9 . . . . -2.78(13) ?
    C6 C1 C2 C3 . . . . 0.80(19) ?
    C1 C2 C3 F1 . . . . -179.69(11) ?
    C1 C2 C3 C4 . . . . -0.44(19) ?
    F1 C3 C4 C5 . . . . 178.57(10) ?
    C2 C3 C4 C5 . . . . -0.67(18) ?
    C3 C4 C5 C6 . . . . 1.44(17) ?
    C4 C5 C6 C1 . . . . -1.10(17) ?
    C4 C5 C6 C7 . . . . 179.11(11) ?
    C2 C1 C6 C5 . . . . -0.05(18) ?
    C2 C1 C6 C7 . . . . 179.74(11) ?
    N2 N1 C7 C6 . . . . 179.71(10) ?
    N2 N1 C7 C8 . . . . -0.93(13) ?
    C5 C6 C7 N1 . . . . -173.72(11) ?
    C1 C6 C7 N1 . . . . 6.49(17) ?
    C5 C6 C7 C8 . . . . 6.99(17) ?
    C1 C6 C7 C8 . . . . -172.79(11) ?
    N1 C7 C8 C9 . . . . 3.93(13) ?
    C6 C7 C8 C9 . . . . -176.74(10) ?
    C16 N2 C9 C10 . . . . 69.83(14) ?
    N1 N2 C9 C10 . . . . -117.00(10) ?
    C16 N2 C9 C8 . . . . -168.23(11) ?
    N1 N2 C9 C8 . . . . 4.94(12) ?
    C7 C8 C9 N2 . . . . -4.85(11) ?
    C7 C8 C9 C10 . . . . 115.20(10) ?
    N2 C9 C10 C11 . . . . -112.65(12) ?
    C8 C9 C10 C11 . . . . 133.42(11) ?
    N2 C9 C10 C15 . . . . 67.46(13) ?
    C8 C9 C10 C15 . . . . -46.47(15) ?
    C15 C10 C11 C12 . . . . -0.17(17) ?
    C9 C10 C11 C12 . . . . 179.94(10) ?
    C10 C11 C12 C13 . . . . 0.69(18) ?
    C11 C12 C13 C14 . . . . -0.57(18) ?
    C11 C12 C13 Br1 . . . . -179.12(9) ?
    C12 C13 C14 C15 . . . . -0.08(18) ?
    Br1 C13 C14 C15 . . . . 178.47(9) ?
    C13 C14 C15 C10 . . . . 0.61(18) ?
    C11 C10 C15 C14 . . . . -0.49(17) ?
    C9 C10 C15 C14 . . . . 179.39(11) ?
    N1 N2 C16 O1 . . . . -175.15(10) ?
    C9 N2 C16 O1 . . . . -2.50(17) ?
    N1 N2 C16 C17 . . . . 6.25(16) ?
    C9 N2 C16 C17 . . . . 178.90(10) ?
loop_
    _geom_hbond_atom_site_label_D
    _geom_hbond_atom_site_label_H
    _geom_hbond_atom_site_label_A
    _geom_hbond_site_symmetry_A
    _geom_hbond_distance_DH
    _geom_hbond_distance_HA
    _geom_hbond_distance_DA
    _geom_hbond_angle_DHA
    _geom_hbond_publ_flag
    C4 H4A O1 2_556 0.9500 2.4500 3.2772(15) 146.00 yes
    C14 H14A F1 2_446 0.9500 2.5000 3.3806(15) 153.00 yes
    C15 H15A O1 1_455 0.9500 2.4500 3.3800(15) 166.00 yes
_iucr_refine_instructions_details
;
TITL mo_bks95_0m in P2(1)/c (100K)
CELL 0.71073   6.0973  12.3079  20.1432  90.000  96.700  90.000
ZERR    4.00   0.0005   0.0011   0.0016   0.000   0.001   0.000
LATT  1
SYMM -X, 0.5+Y, 0.5-Z
SFAC C H N O F BR
UNIT 68 56 8 4 4 4
TEMP -173.000
SIZE 0.119 0.289 0.347
L.S. 10
BOND $H
FMAP 2 1 60
OMIT 2   0   8
OMIT 1   4   2
OMIT 1   0   4
OMIT -2   7   5
OMIT -4   2   9
OMIT -3   4   9
OMIT -1   8   1
OMIT -2   2   4
OMIT 1   8   0
OMIT 1   1   4
ACTA
CONF
PLAN 20
WGHT      0.0284      0.4844
FVAR       0.37756
BR1   6    0.043407    0.791941    0.448115    11.00000    0.03694    0.02603 =
         0.01781   -0.00310   -0.00372   -0.00295
F1    5   -0.593879    1.164795    0.960484    11.00000    0.02716    0.02953 =
         0.03323    0.00566    0.01451    0.01033
O1    4    0.644411    0.868204    0.743603    11.00000    0.01785    0.02921 =
         0.02157   -0.00597    0.00468   -0.00028
N1    3    0.189516    0.955141    0.822865    11.00000    0.01678    0.02000 =
         0.01490   -0.00051    0.00356    0.00128
N2    3    0.336512    0.942808    0.775291    11.00000    0.01916    0.02140 =
         0.01477    0.00069    0.00521    0.00262
C1    1   -0.127233    1.020792    0.907745    11.00000    0.01950    0.01914 =
         0.02072    0.00288    0.00364    0.00374
AFIX  43
H1A   2   -0.027550    0.964431    0.923109    11.00000   -1.20000
AFIX   0
C2    1   -0.290186    1.052295    0.946357    11.00000    0.02200    0.02301 =
         0.02167    0.00547    0.00684    0.00414
AFIX  43
H2A   2   -0.302364    1.018870    0.988280    11.00000   -1.20000
AFIX   0
C3    1   -0.434766    1.133769    0.922218    11.00000    0.01772    0.01948 =
         0.02302   -0.00107    0.00595    0.00143
C4    1   -0.423655    1.185347    0.862095    11.00000    0.01989    0.01612 =
         0.02277   -0.00049    0.00013    0.00306
AFIX  43
H4A   2   -0.526454    1.240425    0.846776    11.00000   -1.20000
AFIX   0
C5    1   -0.256488    1.154075    0.824412    11.00000    0.02145    0.01622 =
         0.01647    0.00037    0.00034    0.00110
AFIX  43
H5A   2   -0.243072    1.189571    0.783201    11.00000   -1.20000
AFIX   0
C6    1   -0.107982    1.071177    0.846312    11.00000    0.01666    0.01498 =
         0.01650   -0.00203    0.00093   -0.00042
C7    1    0.065122    1.037873    0.805850    11.00000    0.01774    0.01636 =
         0.01511   -0.00109    0.00186   -0.00061
C8    1    0.117393    1.094517    0.742991    11.00000    0.02664    0.01802 =
         0.01707    0.00102    0.00510    0.00256
AFIX  23
H8A   2    0.171322    1.169373    0.752688    11.00000   -1.20000
H8B   2   -0.013753    1.097240    0.709063    11.00000   -1.20000
AFIX   0
C9    1    0.300950    1.021990    0.719353    11.00000    0.02072    0.01842 =
         0.01598    0.00039    0.00381   -0.00127
AFIX  13
H9A   2    0.437911    1.065893    0.717145    11.00000   -1.20000
AFIX   0
C10   1    0.236537    0.965731    0.652970    11.00000    0.01779    0.01618 =
         0.01570    0.00149    0.00372   -0.00083
C11   1    0.380051    0.966694    0.603900    11.00000    0.01823    0.01948 =
         0.01744    0.00081    0.00438   -0.00393
AFIX  43
H11A  2    0.518194    1.002820    0.612285    11.00000   -1.20000
AFIX   0
C12   1    0.322986    0.915216    0.542679    11.00000    0.02294    0.02022 =
         0.01551    0.00183    0.00554   -0.00175
AFIX  43
H12A  2    0.421657    0.915284    0.509498    11.00000   -1.20000
AFIX   0
C13   1    0.119651    0.863904    0.531063    11.00000    0.02286    0.01739 =
         0.01554    0.00057   -0.00065   -0.00039
C14   1   -0.026835    0.861787    0.578917    11.00000    0.01722    0.02061 =
         0.02308    0.00075    0.00078   -0.00250
AFIX  43
H14A  2   -0.165553    0.826321    0.570076    11.00000   -1.20000
AFIX   0
C15   1    0.033298    0.912568    0.640056    11.00000    0.01730    0.02148 =
         0.01992    0.00097    0.00547   -0.00170
AFIX  43
H15A  2   -0.064776    0.911109    0.673392    11.00000   -1.20000
AFIX   0
C16   1    0.508577    0.872107    0.784470    11.00000    0.01574    0.02043 =
         0.01727   -0.00464    0.00028   -0.00074
C17   1    0.518620    0.799438    0.844960    11.00000    0.02410    0.02428 =
         0.01910    0.00007    0.00075    0.00570
AFIX 137
H17A  2    0.648790    0.752387    0.846541    11.00000   -1.50000
H17B  2    0.385074    0.754578    0.842196    11.00000   -1.50000
H17C  2    0.528527    0.844090    0.885481    11.00000   -1.50000
HKLF 4
REM  mo_bks95_0m in P2(1)/c (100K)
REM R1 =  0.0257 for   4508 Fo > 4sig(Fo)  and  0.0351 for all   5389 data
REM    200 parameters refined using      0 restraints
END
WGHT      0.0284      0.4844
REM Highest difference peak  0.497,  deepest hole -0.253,  1-sigma level  0.058
Q1    1   0.2271  0.8855  0.5392  11.00000  0.05    0.50
Q2    1  -0.2147  1.0373  0.9226  11.00000  0.05    0.41
Q3    1  -0.4197  1.1661  0.8961  11.00000  0.05    0.37
Q4    1  -0.0253  1.0593  0.8268  11.00000  0.05    0.37
Q5    1  -0.3522  1.0956  0.9372  11.00000  0.05    0.35
Q6    1   0.0853  1.0731  0.7764  11.00000  0.05    0.35
Q7    1  -0.3574  1.1573  0.8401  11.00000  0.05    0.34
Q8    1   0.3439  0.9291  0.5797  11.00000  0.05    0.34
Q9    1   0.2644  0.9932  0.6828  11.00000  0.05    0.34
Q10   1   0.4210  0.9033  0.7790  11.00000  0.05    0.34
Q11   1   0.2999  0.9669  0.6261  11.00000  0.05    0.34
Q12   1   0.1410  0.9347  0.6519  11.00000  0.05    0.34
Q13   1  -0.1048  1.0521  0.8802  11.00000  0.05    0.33
Q14   1  -0.1937  1.1074  0.8337  11.00000  0.05    0.32
Q15   1   0.5019  0.8383  0.8174  11.00000  0.05    0.31
Q16   1   0.0668  0.8660  0.5575  11.00000  0.05    0.31
Q17   1  -0.0727  0.8021  0.4560  11.00000  0.05    0.30
Q18   1   0.1317  1.0032  0.8157  11.00000  0.05    0.28
Q19   1   0.2751  0.9576  0.8006  11.00000  0.05    0.28
Q20   1   0.1616  0.7533  0.4416  11.00000  0.05    0.27
;
