# Supplementary material for: 1-[5-(4-Bromo­phen­yl)-3-(4-fluoro­phen­yl)-4,5-dihydro-1H-pyrazol-1-yl]ethanone
Source: Acta Crystallogr Sect E Struct Rep Online. 2012 Jul 28;68(Pt 8):o2586. doi: 10.1107/S1600536812033351 (PMC3415024; doi:10.1107/S1600536812033351)
Supplement: Supplementary file 2 [file e-68-o2586-Isup2.hkl]

# 
# h,k,l, Fc-squared, Fo-squared, sigma(Fo-squared) and status flag 
# 
data_I
_shelx_title ' mo_bks95_0m in P2(1)/c (100K)' 
_shelx_refln_list_code          4 
_shelx_F_calc_maximum      263.10 
_exptl_crystal_F_000       728.00 
_reflns_d_resolution_high  0.6619 
 
loop_ 
 _symmetry_equiv_pos_as_xyz 
 'x, y, z' 
 '-x, y+1/2, -z+1/2' 
 '-x, -y, -z' 
 'x, -y-1/2, z-1/2' 
 
_cell_length_a     6.0973 
_cell_length_b    12.3079 
_cell_length_c    20.1432 
_cell_angle_alpha  90.000 
_cell_angle_beta   96.700 
_cell_angle_gamma  90.000 
 
_shelx_F_squared_multiplier     1.000 
 
loop_ 
 _refln_index_h 
 _refln_index_k 
 _refln_index_l 
 _refln_F_squared_calc 
 _refln_F_squared_meas 
 _refln_F_squared_sigma 
 _refln_observed_status 
   1   0   0     5368.96     5512.76    107.07 o 
   2   0   0    12754.76    12279.38    161.95 o 
   3   0   0     6561.15     6369.32    175.36 o 
   4   0   0      106.16       98.84      3.84 o 
   5   0   0        2.37        5.82      3.62 o 
   6   0   0        9.47       14.80      6.76 o 
   7   0   0       45.21       45.42     10.72 o 
   8   0   0       13.09       21.23     12.58 o 
   9   0   0       17.39        3.36     14.58 o 
   1   1   0     4647.17     4730.25    106.80 o 
   2   1   0     4644.03     4781.39     56.56 o 
   3   1   0     1446.49     1462.20     16.95 o 
   4   1   0     3352.73     3360.00     34.63 o 
   5   1   0     2728.46     2739.53     28.93 o 
   6   1   0      619.05      624.66     12.47 o 
   7   1   0      300.66      332.95     24.80 o 
   8   1   0      224.99      236.91     12.24 o 
   9   1   0        2.68        2.62     10.17 o 
   0   2   0      337.28      354.11     10.68 o 
   1   2   0     1157.34     1128.04     15.41 o 
   2   2   0    16494.97    16815.34    197.45 o 
   3   2   0      600.39      560.29     17.84 o 
   4   2   0     1319.47     1335.06     16.02 o 
   5   2   0      568.81      572.25      8.14 o 
   6   2   0       62.88       70.12      4.29 o 
   7   2   0        7.71       13.76      7.51 o 
   8   2   0       34.22       41.02     11.72 o 
   9   2   0       73.37       98.52     11.44 o 
   1   3   0     2305.77     2582.13     40.50 o 
   2   3   0     1803.50     1880.32     83.06 o 
   3   3   0     2610.61     2633.50     32.03 o 
   4   3   0     1496.88     1471.12     19.05 o 
   5   3   0     1188.69     1241.08     14.45 o 
   6   3   0      869.34      867.38     12.55 o 
   7   3   0      148.13      156.14      8.10 o 
   8   3   0      120.06      132.78     10.78 o 
   9   3   0       21.60        9.31     10.24 o 
   0   4   0       75.11       90.34     19.21 o 
   1   4   0     3497.89     3535.28     66.95 o 
   2   4   0       21.55       49.98      3.15 o 
   3   4   0      263.96      243.35     15.29 o 
   4   4   0      351.35      346.34      6.02 o 
   5   4   0        0.30        2.45      2.72 o 
   6   4   0       13.05       13.74      4.07 o 
   7   4   0       55.88       48.39      6.32 o 
   8   4   0      128.38      137.98     11.13 o 
   1   5   0     5016.54     5439.25     95.88 o 
   2   5   0      402.44      441.20      7.56 o 
   3   5   0      489.08      452.29      9.81 o 
   4   5   0      238.01      262.70      5.41 o 
   5   5   0       95.25       99.52      4.04 o 
   6   5   0      611.74      584.61      9.98 o 
   7   5   0       87.97       96.43      7.04 o 
   8   5   0        0.26        3.61     12.77 o 
   0   6   0      795.37      826.56     17.67 o 
   1   6   0     1328.12     1461.84     18.34 o 
   2   6   0       12.68       14.01      2.98 o 
   3   6   0       74.09       83.99      4.60 o 
   4   6   0       17.53       14.98      3.50 o 
   5   6   0      312.03      258.79      5.65 o 
   6   6   0      131.11      136.81      7.72 o 
   7   6   0       61.52       64.84     11.49 o 
   8   6   0       17.15       12.43     14.28 o 
   1   7   0     1447.87     1548.41     19.57 o 
   2   7   0      135.91      144.59      6.49 o 
   3   7   0       18.20       22.74      3.24 o 
   4   7   0        3.87        9.28      3.88 o 
   5   7   0        7.18        6.42      4.58 o 
   6   7   0       94.04       89.15      9.64 o 
   7   7   0       21.99        8.83      8.06 o 
   8   7   0        1.34        4.75     14.09 o 
   0   8   0     2554.80     2678.54     52.56 o 
   2   8   0      344.82      357.00     13.05 o 
   3   8   0      504.47      518.37     10.00 o 
   4   8   0      138.89      141.32      5.86 o 
   5   8   0       62.02       72.47      6.77 o 
   6   8   0       36.81       35.13      7.19 o 
   7   8   0        0.31       -6.41      8.04 o 
   8   8   0      141.80      116.56     17.27 o 
   1   9   0       52.04       39.93      3.42 o 
   2   9   0       11.35       13.79      2.82 o 
   3   9   0     1084.41     1067.92     15.10 o 
   4   9   0     2815.45     2725.10     38.94 o 
   5   9   0      562.85      561.57     14.25 o 
   6   9   0      749.84      791.78     22.58 o 
   7   9   0      720.92      717.78     19.22 o 
   0  10   0      313.25      267.26      9.74 o 
   1  10   0     2521.01     2522.79     35.82 o 
   2  10   0     3117.69     3062.97     38.04 o 
   3  10   0      278.68      297.56      7.14 o 
   4  10   0      280.36      288.41      7.84 o 
   5  10   0        2.64       -2.48      5.41 o 
   6  10   0       24.85       39.73      6.74 o 
   7  10   0        0.41        8.04      8.47 o 
   1  11   0       18.33       22.06      4.14 o 
   2  11   0      416.25      406.64     11.08 o 
   3  11   0     1326.68     1265.45     20.38 o 
   4  11   0       82.50       95.80      6.03 o 
   5  11   0      455.35      456.80     13.95 o 
   6  11   0      784.07      841.01     19.45 o 
   7  11   0       22.70       18.07     15.78 o 
   0  12   0     4049.93     4012.81     78.99 o 
   1  12   0     1230.70     1227.67     19.80 o 
   2  12   0     1266.06     1266.85     20.47 o 
   3  12   0      317.41      309.29      9.29 o 
   4  12   0      379.89      403.18     10.89 o 
   5  12   0       14.93       15.38      6.25 o 
   6  12   0       17.76       15.28      7.98 o 
   1  13   0      417.95      409.63     10.88 o 
   2  13   0      377.35      357.89      9.85 o 
   3  13   0      480.14      468.50     11.69 o 
   4  13   0      426.04      428.44     11.57 o 
   5  13   0      252.34      266.55     11.74 o 
   6  13   0        8.44       -4.86     10.93 o 
   0  14   0      771.17      786.36     21.36 o 
   1  14   0      895.33      874.86     23.16 o 
   2  14   0      744.08      766.01     15.17 o 
   3  14   0      290.89      306.53     10.55 o 
   4  14   0       74.69       79.17      7.60 o 
   5  14   0       44.01       39.29      8.99 o 
   6  14   0       29.48       36.13     11.50 o 
   1  15   0        9.62        9.92      5.87 o 
   2  15   0      356.54      342.24     10.63 o 
   3  15   0      226.56      248.23      9.62 o 
   4  15   0      264.44      262.78     12.01 o 
   5  15   0      148.27      137.90     10.98 o 
   0  16   0      327.30      344.92     15.59 o 
   1  16   0      494.55      478.51     12.15 o 
   2  16   0        2.48        2.67      6.51 o 
   3  16   0      109.50      113.99      8.51 o 
   4  16   0       13.66       23.58      8.89 o 
   1  17   0        7.53       -1.18      6.82 o 
   2  17   0       23.50       14.19      7.05 o 
   3  17   0      188.78      184.96     10.01 o 
   0  18   0      383.07      345.72     17.24 o 
   1  18   0       16.97       12.18      7.72 o 
   2  18   0       60.03       49.89      9.22 o 
  -9   1   1       51.99       35.83     10.18 o 
  -8   1   1        4.60       -0.20      8.71 o 
  -7   1   1        9.99        0.05      5.55 o 
  -6   1   1      326.01      324.28      9.50 o 
  -5   1   1        6.44        9.07      2.51 o 
  -4   1   1      394.27      455.32      6.35 o 
  -3   1   1      632.16      655.94      9.38 o 
  -2   1   1      709.82      820.81     34.55 o 
  -1   1   1    10731.96    10880.64    210.39 o 
   1   1   1        6.35        4.83      3.00 o 
   2   1   1      496.68      486.80      7.41 o 
   3   1   1     2768.27     3043.35     36.71 o 
   4   1   1       75.19       62.25      2.54 o 
   5   1   1      201.03      202.29      5.67 o 
   6   1   1        1.48        1.38      3.64 o 
   7   1   1      205.54      200.05     10.60 o 
   8   1   1        8.04        2.27      9.62 o 
   9   1   1       27.28       20.39     10.10 o 
  -9   2   1       40.70       33.07     10.66 o 
  -8   2   1        2.68       13.40      8.86 o 
  -7   2   1      656.21      660.86     13.98 o 
  -6   2   1       76.03       71.70      6.90 o 
  -5   2   1       92.11       94.43      3.52 o 
  -4   2   1      567.05      560.19      8.00 o 
  -3   2   1     1177.74     1119.80     16.34 o 
  -2   2   1      126.09      147.15      9.24 o 
  -1   2   1     5232.38     5171.40    106.44 o 
   0   2   1       59.28       35.24      2.32 o 
   1   2   1     1195.14     1272.79     17.40 o 
   2   2   1       70.87       71.87      3.94 o 
   3   2   1     3054.24     3123.33     34.27 o 
   4   2   1     1022.38     1139.46     14.02 o 
   5   2   1      294.11      286.40      5.59 o 
   6   2   1     2625.17     2692.51     31.49 o 
   7   2   1      100.78      103.42     11.48 o 
   8   2   1       76.68       83.92     12.70 o 
   9   2   1        9.63       -0.68      9.86 o 
  -9   3   1       35.94       37.98     10.67 o 
  -8   3   1       13.83       18.50     18.41 o 
  -7   3   1      279.46      297.65      8.77 o 
  -6   3   1        5.79       10.30      4.16 o 
  -5   3   1     1124.67     1135.30     13.43 o 
  -4   3   1        4.06        3.63      1.05 o 
  -3   3   1      803.11      812.80     18.60 o 
  -2   3   1     5311.35     5705.14    126.01 o 
  -1   3   1     8903.20     9145.16    171.07 o 
   0   3   1     3274.83     3356.02     63.22 o 
   1   3   1    69222.31    69712.11   1073.49 o 
   2   3   1      130.13       58.62      3.90 o 
   3   3   1     2345.43     2273.20     40.62 o 
   4   3   1     1126.62     1144.73     15.35 o 
   5   3   1      135.37      145.40      4.15 o 
   6   3   1      906.44      875.96     12.59 o 
   7   3   1       67.84       70.99     13.06 o 
   8   3   1       28.31       24.89     11.96 o 
  -8   4   1        8.97       10.32     10.51 o 
  -7   4   1      115.18      115.98      7.23 o 
  -6   4   1      209.86      228.39      6.34 o 
  -5   4   1     3630.74     3711.09     38.58 o 
  -4   4   1     2396.78     2277.16     25.84 o 
  -3   4   1     6349.63     6449.32     95.85 o 
  -2   4   1     1377.52     1337.29     18.88 o 
  -1   4   1     1235.56     1205.38     19.26 o 
   1   4   1      959.04      992.39     68.34 o 
   2   4   1     3099.56     3489.44     44.98 o 
   3   4   1      492.30      428.18      8.84 o 
   4   4   1      532.45      535.89      8.13 o 
   5   4   1       24.11       25.84      3.17 o 
   6   4   1      219.63      234.20      6.42 o 
   7   4   1      285.38      284.45     13.47 o 
   8   4   1      241.42      238.79     10.56 o 
  -8   5   1      140.33      157.61     17.31 o 
  -7   5   1      333.83      313.86     10.11 o 
  -6   5   1       59.91       77.21      4.49 o 
  -5   5   1       33.20       37.99      3.72 o 
  -4   5   1      326.40      305.08      6.52 o 
  -3   5   1      224.12      196.81      5.55 o 
  -2   5   1      532.38      474.84      7.95 o 
  -1   5   1     6669.42     6674.87    101.34 o 
   1   5   1     6713.75     6610.93    102.62 o 
   2   5   1     6137.70     6103.94     72.41 o 
   3   5   1     4176.49     4080.61     41.15 o 
   4   5   1     1379.53     1303.34     15.81 o 
   5   5   1      560.49      532.17      8.63 o 
   6   5   1        3.56        0.69      3.82 o 
   7   5   1       10.23        6.26      6.31 o 
   8   5   1        0.98        5.60     13.54 o 
  -8   6   1       54.93       71.47     15.50 o 
  -7   6   1      372.22      378.44     13.83 o 
  -6   6   1     1613.24     1592.95     28.22 o 
  -5   6   1     1619.86     1609.22     24.33 o 
  -4   6   1     1737.35     1785.87     23.00 o 
  -3   6   1     6223.98     6106.54     72.78 o 
  -2   6   1     4478.69     4461.82     60.15 o 
  -1   6   1     1698.00     1707.92     23.39 o 
   0   6   1     1519.98     1601.38     25.60 o 
   1   6   1      605.05      703.15     10.82 o 
   2   6   1      477.65      605.03      9.99 o 
   3   6   1      427.02      427.31      5.90 o 
   4   6   1     1366.82     1334.34     14.89 o 
   5   6   1     4108.96     3863.69     39.88 o 
   6   6   1     1582.60     1599.70     20.36 o 
   7   6   1      489.04      497.40     23.23 o 
   8   6   1      180.65      185.57     17.58 o 
  -8   7   1      215.25      252.56     20.22 o 
  -7   7   1       11.23        6.20      7.72 o 
  -6   7   1       28.63       27.81      6.03 o 
  -5   7   1        1.76        6.99      5.62 o 
  -4   7   1       84.63       79.67     16.90 o 
  -3   7   1     1010.30     1022.79     15.92 o 
  -2   7   1     1049.51     1060.48     14.69 o 
  -1   7   1     3984.29     3817.26     50.75 o 
   0   7   1     5682.01     5525.79     84.63 o 
   1   7   1     1066.76      933.15     13.94 o 
   2   7   1     5934.58     5969.12     81.17 o 
   3   7   1     2843.08     2720.81     33.56 o 
   4   7   1      693.20      684.63     12.43 o 
   5   7   1      778.76      764.79     12.40 o 
   6   7   1       32.14       21.72      7.89 o 
   7   7   1       39.06       27.59     12.81 o 
   8   7   1       42.35       51.09     14.45 o 
  -8   8   1      203.41      226.76     19.75 o 
  -7   8   1      375.86      366.77     17.23 o 
  -6   8   1      261.46      272.26     16.67 o 
  -5   8   1     1683.03     1670.36     30.33 o 
  -4   8   1     1240.22     1319.69     20.66 o 
  -3   8   1      426.90      423.98      7.88 o 
  -2   8   1     1758.77     1731.74     22.15 o 
   0   8   1      305.54      272.52      7.22 o 
   1   8   1        0.49        2.17      2.96 o 
   2   8   1      712.24      707.86     11.65 o 
   3   8   1      466.64      425.27      9.46 o 
   4   8   1     2416.16     2297.31     33.15 o 
   5   8   1      358.94      393.96     10.79 o 
   6   8   1      123.13      133.10     10.68 o 
   7   8   1     1186.62     1284.36     42.33 o 
   8   8   1       29.60        2.87     14.89 o 
  -8   9   1       35.28       38.75     15.56 o 
  -7   9   1      137.82      159.16     10.95 o 
  -6   9   1      533.53      536.05     22.74 o 
  -5   9   1       10.68       12.72      7.17 o 
  -4   9   1        8.09       15.39      3.88 o 
  -3   9   1      257.21      259.10      6.42 o 
  -2   9   1      997.49     1007.00     14.12 o 
   0   9   1     4739.32     4754.69     73.78 o 
   1   9   1     2250.83     2255.77     42.95 o 
   2   9   1      740.46      770.71     11.33 o 
   3   9   1     1657.31     1623.50     24.13 o 
   4   9   1      161.94      191.16     26.04 o 
   5   9   1       23.05       24.81      5.33 o 
   6   9   1       60.48       49.46      9.15 o 
   7   9   1       89.69       91.15     14.12 o 
  -7  10   1        6.89       19.42      9.18 o 
  -6  10   1      135.03      161.40     11.18 o 
  -5  10   1       37.96       45.34      5.93 o 
  -4  10   1      450.35      471.91      9.62 o 
  -3  10   1      672.39      642.82     10.77 o 
  -2  10   1      727.50      705.70     11.05 o 
  -1  10   1      640.96      648.74     11.71 o 
   0  10   1       79.83       90.47      4.51 o 
   1  10   1      174.82      176.56      5.97 o 
   2  10   1      347.38      331.88      7.00 o 
   3  10   1       12.93        6.20      3.54 o 
   4  10   1      143.52      149.77      6.55 o 
   5  10   1      259.44      256.01     10.65 o 
   6  10   1       68.62       73.29     13.26 o 
   7  10   1       83.47       78.41     15.13 o 
  -7  11   1        6.15        7.81     11.07 o 
  -6  11   1       23.11       17.58      6.74 o 
  -5  11   1       18.33       15.03      5.96 o 
  -4  11   1      248.10      266.39      8.93 o 
  -3  11   1       36.27       43.07      4.36 o 
  -2  11   1      277.05      265.38      7.90 o 
  -1  11   1      282.65      325.61     24.29 o 
   0  11   1      107.74       92.49      4.96 o 
   1  11   1      143.10      137.03      5.69 o 
   2  11   1      190.95      203.48      6.91 o 
   3  11   1       17.86       21.27      4.83 o 
   4  11   1       31.50       34.08      4.80 o 
   5  11   1       37.35       31.75      6.12 o 
   6  11   1      102.32      122.42      9.27 o 
   7  11   1        3.07        4.05      9.58 o 
  -7  12   1       50.71       42.22     20.25 o 
  -6  12   1      163.43      187.50      9.18 o 
  -5  12   1       31.90       32.23      6.47 o 
  -4  12   1       24.98       28.36      5.75 o 
  -3  12   1        2.30        5.32      5.01 o 
  -2  12   1       25.25       33.03      5.16 o 
  -1  12   1       17.32       17.48      7.30 o 
   0  12   1      151.86      130.83      5.97 o 
   1  12   1        8.78       14.13      4.97 o 
   2  12   1       54.09       46.47      5.28 o 
   3  12   1      131.72      119.75      7.27 o 
   4  12   1      134.87      115.78      8.91 o 
   5  12   1      113.08      124.68      7.58 o 
   6  12   1       11.73        6.07      7.93 o 
  -6  13   1        5.99       -3.07     14.82 o 
  -5  13   1       54.94       72.07      8.59 o 
  -4  13   1        1.10       -0.64      5.86 o 
  -3  13   1        5.19       -0.20      5.32 o 
  -2  13   1      134.46      142.34      6.87 o 
  -1  13   1      337.29      340.56      9.56 o 
   0  13   1       47.07       51.09      5.35 o 
   1  13   1       12.73       18.38      5.05 o 
   2  13   1       42.69       31.13      5.53 o 
   3  13   1      195.44      214.50      8.28 o 
   4  13   1        1.54       13.40      6.11 o 
   5  13   1       33.40       20.80      8.28 o 
   6  13   1       66.98       97.61     12.89 o 
  -6  14   1       38.86       24.43     11.86 o 
  -5  14   1      222.00      229.15     11.72 o 
  -4  14   1      140.52      136.50      9.83 o 
  -3  14   1      184.63      181.07     10.54 o 
  -2  14   1      942.83      939.06     17.18 o 
  -1  14   1       63.76       65.76      8.73 o 
   0  14   1      222.86      223.95     10.79 o 
   1  14   1      209.93      203.14      7.96 o 
   2  14   1      110.02       95.88      6.88 o 
   3  14   1        9.18        5.89      6.22 o 
   4  14   1       15.16       14.36     11.11 o 
   5  14   1       30.88       18.40      8.67 o 
  -5  15   1       14.90       13.23      9.14 o 
  -4  15   1        0.34       -0.09      8.16 o 
  -3  15   1        5.44        5.20      6.37 o 
  -2  15   1      161.51      162.97      8.09 o 
  -1  15   1      160.63      169.73      8.65 o 
   0  15   1      335.56      325.95     10.25 o 
   1  15   1     1886.93     1857.88     29.10 o 
   2  15   1      479.09      473.36     12.28 o 
   3  15   1      684.26      687.62     14.96 o 
   4  15   1       67.16       69.40      8.38 o 
   5  15   1      136.41      142.13     13.50 o 
  -4  16   1      166.02      150.11     11.13 o 
  -3  16   1       38.42       44.96      7.38 o 
  -2  16   1       21.13       19.04      8.82 o 
  -1  16   1      200.51      209.92      9.31 o 
   0  16   1       65.05       66.04      7.15 o 
   1  16   1        2.27       -0.27      6.11 o 
   2  16   1      188.57      191.01      9.15 o 
   3  16   1       18.43        7.23      7.09 o 
   4  16   1      279.18      258.14     12.56 o 
  -3  17   1      288.66      278.97     11.02 o 
  -2  17   1      179.24      187.62      9.49 o 
  -1  17   1      393.49      397.64     12.13 o 
   0  17   1      905.80      891.52     22.57 o 
   1  17   1      202.25      201.39      9.34 o 
   2  17   1      208.73      202.79     13.04 o 
   3  17   1      287.10      277.90     14.45 o 
  -2  18   1      146.06      151.01     14.26 o 
  -1  18   1      195.12      196.33     10.23 o 
   0  18   1       13.89       21.55      7.71 o 
   1  18   1        1.84       -3.59      7.65 o 
   2  18   1        1.74        1.49      8.72 o 
  -9   0   2        7.83       10.16     13.13 o 
  -8   0   2      351.10      344.71     20.21 o 
  -7   0   2      119.61      129.58     18.02 o 
  -6   0   2     3506.27     3464.77     69.30 o 
  -5   0   2       66.26       65.58     10.03 o 
  -4   0   2      403.63      391.35      9.66 o 
  -3   0   2      512.97      549.17      8.87 o 
  -2   0   2     1584.89     1618.84     26.28 o 
  -1   0   2    27034.63    25763.85    708.36 o 
   1   0   2      858.85      882.80     23.83 o 
   2   0   2    19800.57    20396.18    323.44 o 
   3   0   2     5481.03     5478.37     73.21 o 
   4   0   2     2415.53     2340.23     32.71 o 
   5   0   2     1687.26     1734.42     29.22 o 
   6   0   2      855.70      860.76     16.91 o 
   7   0   2     1682.44     1636.98     49.36 o 
   8   0   2        0.79        5.37     12.86 o 
   9   0   2       55.02       49.52     15.95 o 
  -9   1   2        0.61       -5.08     10.07 o 
  -8   1   2        4.27        3.94      8.81 o 
  -7   1   2       14.89       14.17      5.68 o 
  -6   1   2     1019.36     1010.78     15.74 o 
  -5   1   2      336.66      337.26      5.85 o 
  -4   1   2     6609.66     6740.66     73.87 o 
  -3   1   2     4790.00     4755.19     47.97 o 
  -2   1   2     9355.90     9384.30    126.21 o 
   0   1   2      185.74      200.01      6.27 o 
   1   1   2      109.25      107.09      2.63 o 
   2   1   2        2.55        4.94      1.10 o 
   3   1   2     1768.49     1975.98     32.51 o 
   4   1   2      864.53      854.63     10.14 o 
   5   1   2     1011.40     1092.78     12.94 o 
   6   1   2       16.96       21.53      3.67 o 
   7   1   2     1361.07     1312.91     29.55 o 
   8   1   2       50.89       54.38     14.80 o 
   9   1   2      246.63      275.01     14.68 o 
  -9   2   2      150.79      161.18     12.73 o 
  -8   2   2      499.77      511.17     20.29 o 
  -7   2   2       95.71       93.38      6.89 o 
  -6   2   2      382.24      391.41      8.91 o 
  -5   2   2       66.93       64.05      3.45 o 
  -4   2   2      976.29     1026.43     14.19 o 
  -3   2   2       56.59       55.52      5.27 o 
  -2   2   2     1070.49     1095.30     15.14 o 
  -1   2   2     2382.79     2440.75     46.24 o 
   0   2   2    17119.05    17505.10    231.17 o 
   1   2   2    22511.29    21987.21    744.68 o 
   2   2   2     7569.84     7724.32     91.01 o 
   3   2   2     5844.69     5627.96     69.89 o 
   4   2   2     3098.54     3137.36     35.23 o 
   5   2   2      777.29      753.95     10.86 o 
   6   2   2      137.80      128.06      4.78 o 
   7   2   2       55.26       31.01      8.14 o 
   8   2   2        6.81       -1.75      8.92 o 
   9   2   2       23.57       39.48     16.94 o 
  -9   3   2        7.60        7.11     10.19 o 
  -8   3   2       79.08       95.37     10.17 o 
  -7   3   2      170.56      174.01      7.11 o 
  -6   3   2      521.62      498.35     10.23 o 
  -5   3   2      619.80      638.12      9.50 o 
  -4   3   2      944.08      896.93     11.50 o 
  -3   3   2     3063.12     3077.65     33.82 o 
  -2   3   2     8104.07     8169.66    139.20 o 
  -1   3   2     2778.35     2738.83     41.87 o 
   0   3   2    19017.89    19707.68    534.00 o 
   1   3   2     7743.74     8175.28    126.29 o 
   2   3   2      168.71      193.64      3.24 o 
   3   3   2      633.09      750.89     22.60 o 
   4   3   2       97.16       99.96      3.25 o 
   5   3   2     1096.30     1083.88     12.97 o 
   6   3   2     1551.61     1496.93     20.66 o 
   7   3   2      314.97      316.63     23.07 o 
   8   3   2       28.41       32.33      9.27 o 
  -8   4   2       52.73       41.58      9.36 o 
  -7   4   2      537.37      540.84     14.17 o 
  -6   4   2        3.93        2.13      4.17 o 
  -5   4   2      699.56      655.87      9.81 o 
  -4   4   2        5.13        3.14      2.26 o 
  -3   4   2       16.84       37.39      4.34 o 
  -2   4   2       59.05       55.08      5.34 o 
  -1   4   2      752.20      748.54     13.17 o 
   0   4   2     1051.60     1009.68     29.51 o 
   2   4   2     2561.93     2596.54     26.29 o 
   3   4   2     1166.86     1209.00     14.58 o 
   4   4   2      443.32      412.35      7.57 o 
   5   4   2      318.14      309.65      5.99 o 
   6   4   2      105.61      112.85      5.31 o 
   7   4   2        1.64        5.88      7.22 o 
   8   4   2       68.50       68.19      8.17 o 
  -8   5   2       41.10       51.30     14.80 o 
  -7   5   2       35.83       45.91      6.77 o 
  -6   5   2       20.14       25.73      4.67 o 
  -5   5   2     1978.20     1967.09     28.91 o 
  -4   5   2      602.52      602.00      9.53 o 
  -3   5   2      306.00      276.45      6.30 o 
  -2   5   2      113.44      115.09      5.30 o 
  -1   5   2       15.29        9.87      1.80 o 
   0   5   2      591.14      498.88     28.20 o 
   1   5   2       63.11       91.52      3.52 o 
   2   5   2       56.20       68.63      6.45 o 
   3   5   2       13.31       11.12      2.96 o 
   4   5   2      187.69      162.08      4.69 o 
   5   5   2       84.90       64.82      3.37 o 
   6   5   2        9.16       13.14      3.84 o 
   7   5   2       36.64       28.10      6.53 o 
   8   5   2      594.96      626.12     28.72 o 
  -8   6   2        5.82       24.82     14.38 o 
  -7   6   2        1.01       -4.96      6.41 o 
  -6   6   2      121.15      136.52      7.54 o 
  -5   6   2       98.77      112.04      7.16 o 
  -4   6   2     1087.10     1069.11     14.92 o 
  -3   6   2      356.52      383.90      6.56 o 
  -2   6   2      389.91      501.05     38.75 o 
  -1   6   2      361.30      457.45      6.88 o 
   0   6   2      534.28      522.55     10.07 o 
   1   6   2       12.20       20.90      1.96 o 
   2   6   2     1081.91     1189.15     15.37 o 
   3   6   2        0.64        5.57      1.96 o 
   4   6   2       21.11       23.33      2.56 o 
   5   6   2       67.13       56.67      3.51 o 
   6   6   2       12.88       10.81      4.00 o 
   7   6   2       78.13       81.80     13.14 o 
   8   6   2       57.76       64.74     15.44 o 
  -8   7   2        0.21       -9.76     14.10 o 
  -7   7   2       31.37       26.59      7.29 o 
  -6   7   2      449.50      452.11     11.97 o 
  -5   7   2      204.74      203.74      8.62 o 
  -4   7   2     1432.93     1460.41     22.12 o 
  -3   7   2       23.60       16.93      3.61 o 
  -2   7   2     1209.74     1345.88     17.48 o 
  -1   7   2       36.76       37.81      2.93 o 
   0   7   2      108.54      120.60      3.99 o 
   1   7   2     1797.07     1780.46     24.95 o 
   2   7   2        4.88        2.65      2.31 o 
   3   7   2       50.41       47.66      3.99 o 
   4   7   2       87.83       68.91      3.51 o 
   5   7   2      210.03      213.09      6.53 o 
   6   7   2      198.76      208.73     11.16 o 
   7   7   2       86.36       98.60     13.62 o 
   8   7   2      259.10      292.25     20.99 o 
  -8   8   2        2.09      -12.86     12.86 o 
  -7   8   2      101.17       96.33      9.46 o 
  -6   8   2       16.25       10.56      8.03 o 
  -5   8   2        4.12       -4.59      5.93 o 
  -4   8   2       95.92       89.84      5.02 o 
  -3   8   2      319.26      333.70      6.83 o 
  -2   8   2       17.39       12.90      4.58 o 
  -1   8   2       11.14       15.73      7.31 o 
   0   8   2      749.99      696.18     13.12 o 
   1   8   2       94.58       74.65      3.25 o 
   2   8   2     1027.77     1004.81     15.55 o 
   3   8   2     1031.33      972.88     15.62 o 
   4   8   2      446.46      422.49     10.31 o 
   5   8   2       19.38       34.82      5.47 o 
   6   8   2      145.89      140.14     27.66 o 
   7   8   2       10.34        6.35     12.64 o 
   8   8   2        2.93       -4.05     14.21 o 
  -8   9   2      155.60      128.05     17.74 o 
  -7   9   2       34.41       26.42      9.01 o 
  -6   9   2      154.28      172.88      8.06 o 
  -5   9   2      598.56      577.67     13.30 o 
  -4   9   2      618.21      685.98     11.54 o 
  -3   9   2      348.28      332.39      7.22 o 
  -2   9   2     1991.58     1927.79     24.68 o 
  -1   9   2      618.09      620.50     12.09 o 
   0   9   2     2007.76     2078.28     41.91 o 
   1   9   2      581.59      585.78     12.24 o 
   2   9   2        1.17        1.74      2.66 o 
   3   9   2       39.09       39.45      4.07 o 
   4   9   2       18.54       20.30      4.53 o 
   5   9   2      247.64      238.72      8.39 o 
   6   9   2      543.51      555.14     21.59 o 
   7   9   2      176.22      167.71     16.73 o 
  -7  10   2       73.88       87.28     10.42 o 
  -6  10   2        5.33        3.77      6.36 o 
  -5  10   2       93.95       84.86      6.44 o 
  -4  10   2        4.75        8.63      4.73 o 
  -3  10   2      523.11      496.08      9.20 o 
  -2  10   2       61.30       61.85      4.35 o 
  -1  10   2      735.51      703.82     12.34 o 
   0  10   2     1509.46     1503.43     22.56 o 
   1  10   2     1755.32     1804.99     49.04 o 
   2  10   2      884.83      874.22     14.73 o 
   3  10   2      950.99      972.59     16.14 o 
   4  10   2     1104.35     1109.89     18.39 o 
   5  10   2      482.85      511.43     18.12 o 
   6  10   2       86.36       83.96     18.96 o 
   7  10   2      286.14      311.71     20.66 o 
  -7  11   2       62.67       74.46     12.25 o 
  -6  11   2      167.88      155.57      8.52 o 
  -5  11   2      159.62      169.53      7.82 o 
  -4  11   2     1938.50     1919.23     25.88 o 
  -3  11   2     2213.66     2181.47     28.39 o 
  -2  11   2     1393.34     1385.65     21.53 o 
  -1  11   2     2741.88     2666.51     37.98 o 
   0  11   2     1386.41     1357.63     20.93 o 
   1  11   2        8.86        4.98      3.83 o 
   2  11   2      237.23      251.27      9.84 o 
   3  11   2      291.58      260.73      8.40 o 
   4  11   2       62.92       64.87      5.08 o 
   5  11   2      452.23      447.61     14.24 o 
   6  11   2      123.69      139.35     11.77 o 
   7  11   2       86.71       72.46     10.95 o 
  -7  12   2       47.19       70.15     12.57 o 
  -6  12   2      510.28      529.93     20.20 o 
  -5  12   2      140.06      147.48     10.15 o 
  -4  12   2      261.11      236.83      8.16 o 
  -3  12   2        0.24       -2.66      5.03 o 
  -2  12   2        4.65        2.68      4.68 o 
  -1  12   2     1687.10     1678.37     25.56 o 
   0  12   2      507.44      533.05     12.14 o 
   1  12   2     3323.80     3367.22     61.38 o 
   2  12   2     2884.95     2825.84     40.62 o 
   3  12   2      970.64      977.31     20.22 o 
   4  12   2     1252.17     1289.78     21.62 o 
   5  12   2      200.83      209.24     10.52 o 
   6  12   2       51.86       65.82      8.97 o 
  -6  13   2      202.58      207.89     11.76 o 
  -5  13   2      657.74      688.40     21.48 o 
  -4  13   2      169.62      173.65      9.64 o 
  -3  13   2      833.91      846.05     15.92 o 
  -2  13   2      692.78      670.08     17.94 o 
  -1  13   2      442.32      449.97     10.79 o 
   0  13   2      945.27      951.72     16.71 o 
   1  13   2      128.18      126.11      6.74 o 
   2  13   2      124.04      115.44      8.29 o 
   3  13   2      239.09      218.51     10.35 o 
   4  13   2        8.33       -1.41      6.14 o 
   5  13   2      276.10      243.18     14.27 o 
   6  13   2       86.78       76.86     25.53 o 
  -6  14   2      212.23      229.56     12.49 o 
  -5  14   2       53.81       41.87      9.10 o 
  -4  14   2        3.04       -2.79     10.04 o 
  -3  14   2        4.60        5.74      5.91 o 
  -2  14   2      375.26      371.37     10.46 o 
  -1  14   2      722.42      712.59     14.34 o 
   0  14   2      900.00      886.03     16.26 o 
   1  14   2     1287.26     1283.56     21.48 o 
   2  14   2      279.85      290.84      9.95 o 
   3  14   2      304.90      316.23     10.10 o 
   4  14   2      245.74      263.80     10.04 o 
   5  14   2      118.63      130.75     12.82 o 
  -5  15   2        3.20        0.31      9.02 o 
  -4  15   2      183.41      173.21     10.92 o 
  -3  15   2      295.76      290.28     10.25 o 
  -2  15   2      311.72      314.77     10.29 o 
  -1  15   2      152.26      153.72      7.85 o 
   0  15   2        7.68        3.50      5.90 o 
   1  15   2       87.96       73.41      6.93 o 
   2  15   2       11.35       13.64      6.32 o 
   3  15   2       21.23       25.28      6.71 o 
   4  15   2       49.82       53.71      7.57 o 
   5  15   2        2.73       -2.35     11.24 o 
  -4  16   2        1.70       -7.11      8.48 o 
  -3  16   2       29.92       15.28      7.30 o 
  -2  16   2       39.11       45.58      9.84 o 
  -1  16   2        1.34        4.66      6.31 o 
   0  16   2       72.15       89.87      7.40 o 
   1  16   2       41.30       30.67      6.87 o 
   2  16   2      207.73      202.05      9.17 o 
   3  16   2      445.71      445.22     13.16 o 
   4  16   2       15.88       24.18      8.44 o 
  -3  17   2        0.50        0.52      7.44 o 
  -2  17   2      213.41      202.75      9.75 o 
  -1  17   2        2.54        4.89      7.28 o 
   0  17   2       61.01       70.90      7.83 o 
   1  17   2      213.34      195.52     15.86 o 
   2  17   2       11.37        5.92      7.40 o 
   3  17   2       48.49       45.06      8.24 o 
  -2  18   2        7.98       11.79      9.04 o 
  -1  18   2      149.83      143.89      9.22 o 
   0  18   2        0.06       -2.59      7.11 o 
   1  18   2       33.20       39.80      7.89 o 
   2  18   2       14.49       16.74      8.99 o 
  -9   1   3       34.20       33.26     10.57 o 
  -8   1   3      116.09      118.20     10.07 o 
  -7   1   3      375.00      382.19     14.79 o 
  -6   1   3      381.95      368.78      8.78 o 
  -5   1   3      817.16      815.78     14.80 o 
  -4   1   3      985.01     1003.67     12.67 o 
  -3   1   3     1536.53     1702.44     17.88 o 
  -1   1   3       64.14       41.34      3.08 o 
   0   1   3     3796.55     3822.67     59.05 o 
   1   1   3     6056.78     6308.44    117.99 o 
   3   1   3       32.67       40.15      2.06 o 
   4   1   3      214.29      203.86      5.77 o 
   5   1   3       21.25       23.92      2.84 o 
   6   1   3       45.36       51.23      4.80 o 
   7   1   3       13.20       15.24      7.59 o 
   8   1   3        4.38       17.42      8.88 o 
  -9   2   3       47.40       34.77     10.57 o 
  -8   2   3       17.24       16.55      7.46 o 
  -7   2   3      128.19      129.18      7.30 o 
  -6   2   3        1.51        1.66      4.30 o 
  -5   2   3       80.68       84.89      5.87 o 
  -4   2   3       36.10       29.90      2.07 o 
  -3   2   3     3134.83     3185.28     38.26 o 
  -2   2   3     1385.36     1312.98     26.28 o 
  -1   2   3      211.85      209.21      5.31 o 
   0   2   3     4681.60     4883.90     64.55 o 
   1   2   3    15290.84    16636.30    305.09 o 
   2   2   3      815.00      795.47     11.50 o 
   3   2   3       19.89       35.96      2.41 o 
   4   2   3       70.88       73.39      3.06 o 
   5   2   3       71.73       71.10      4.12 o 
   6   2   3       10.29       13.95      4.46 o 
   7   2   3        5.72        6.03      7.60 o 
   8   2   3       78.54       94.07      9.83 o 
  -9   3   3       39.71       47.26     10.51 o 
  -8   3   3       22.84       28.29      7.90 o 
  -7   3   3      183.79      184.78      7.38 o 
  -6   3   3      861.37      879.28     14.39 o 
  -5   3   3     2919.88     2855.12     32.83 o 
  -4   3   3      626.28      653.44     11.00 o 
  -3   3   3      392.00      392.20      6.34 o 
  -2   3   3      378.40      430.80     19.08 o 
  -1   3   3     1813.27     1891.17     29.23 o 
   0   3   3     7862.19     8314.97    109.80 o 
   1   3   3      401.06      491.90     17.52 o 
   2   3   3     3413.73     3251.35     35.38 o 
   3   3   3     2087.08     2057.38     21.34 o 
   4   3   3     2482.05     2506.07     28.26 o 
   5   3   3     1018.76      954.13     11.74 o 
   6   3   3      626.80      625.69     11.95 o 
   7   3   3      250.51      253.66     12.42 o 
   8   3   3      317.16      324.86     12.03 o 
  -8   4   3      107.67      103.46      7.96 o 
  -7   4   3       29.50       42.95      5.57 o 
  -6   4   3      167.18      167.98      7.23 o 
  -5   4   3     4033.18     3941.43     49.34 o 
  -4   4   3     1146.37     1081.53     36.67 o 
  -3   4   3     6107.50     6202.58     83.20 o 
  -2   4   3     6794.13     6799.08     80.33 o 
  -1   4   3     5047.94     5152.41     67.36 o 
   0   4   3    10218.18    10405.24    194.06 o 
   1   4   3     1063.51      956.59    113.77 o 
   2   4   3     5440.60     5642.97     60.79 o 
   3   4   3      173.55      183.99      5.77 o 
   4   4   3      172.14      185.20      4.33 o 
   5   4   3      572.99      524.95      7.31 o 
   6   4   3     1299.34     1224.60     17.11 o 
   7   4   3       31.37       45.47      6.61 o 
   8   4   3      637.01      652.20     16.53 o 
  -8   5   3      238.83      239.59     12.34 o 
  -7   5   3      756.82      730.62     15.98 o 
  -6   5   3      504.87      492.33     11.15 o 
  -5   5   3      238.72      240.40      7.27 o 
  -4   5   3      642.20      667.63     12.70 o 
  -3   5   3      252.26      194.99     15.02 o 
  -2   5   3     1066.56     1148.09     17.66 o 
  -1   5   3      552.53      522.55      9.83 o 
   0   5   3     2807.24     2580.45    164.04 o 
   1   5   3     7927.21     8009.03    106.17 o 
   2   5   3     8533.37     8590.72     92.14 o 
   3   5   3     3351.38     3384.86     34.43 o 
   4   5   3     5365.26     5167.07     52.21 o 
   5   5   3     1672.04     1636.61     18.25 o 
   6   5   3      451.07      461.56      8.55 o 
   7   5   3      387.50      416.27     10.59 o 
   8   5   3        3.74       -7.32      7.32 o 
  -8   6   3        1.10       -8.77      8.77 o 
  -7   6   3      665.12      679.17     15.60 o 
  -6   6   3      275.44      270.94      9.88 o 
  -5   6   3      183.34      204.78      9.47 o 
  -4   6   3     1120.70     1144.39     17.95 o 
  -3   6   3     3722.21     3757.33     41.30 o 
  -2   6   3     4233.72     4081.52     49.07 o 
  -1   6   3    13902.32    13565.57    372.58 o 
   0   6   3     4120.55     4020.17     63.37 o 
   1   6   3    10943.42    11437.10    151.35 o 
   2   6   3      627.57      628.04      8.24 o 
   3   6   3       36.97       35.13      2.33 o 
   4   6   3       11.21       16.72      2.64 o 
   5   6   3      142.92      137.37      5.15 o 
   6   6   3      276.78      303.26      8.07 o 
   7   6   3      184.58      190.68     10.79 o 
   8   6   3      224.43      252.67     19.96 o 
  -8   7   3       82.64      105.19     10.85 o 
  -7   7   3      163.17      181.00     11.20 o 
  -6   7   3      399.83      395.09     11.47 o 
  -5   7   3      117.92      136.21      7.81 o 
  -4   7   3     1500.13     1447.35     19.55 o 
  -3   7   3      243.94      229.02      5.67 o 
  -2   7   3      263.89      252.80     11.83 o 
  -1   7   3      239.58      243.67      6.11 o 
   0   7   3     3469.82     3427.48     59.04 o 
   1   7   3     2852.05     2890.00     39.53 o 
   2   7   3     2432.14     2416.46     29.75 o 
   3   7   3     3771.83     3848.58     42.52 o 
   4   7   3     1292.03     1341.45     15.23 o 
   5   7   3      430.20      470.96      9.39 o 
   6   7   3      555.42      566.14     14.50 o 
   7   7   3        5.51       21.97      8.05 o 
   8   7   3       86.63       94.70     16.49 o 
  -8   8   3       46.63       34.39     12.95 o 
  -7   8   3       19.32        7.28      7.33 o 
  -6   8   3       60.81       59.07      6.20 o 
  -5   8   3      520.31      539.75     11.74 o 
  -4   8   3     3004.08     2970.21     37.28 o 
  -3   8   3     2494.81     2468.97     31.46 o 
  -2   8   3     3068.21     3151.50     42.75 o 
  -1   8   3     3436.92     3423.30     45.97 o 
   0   8   3     1090.05     1040.71     15.60 o 
   1   8   3     2843.27     2790.79     30.96 o 
   2   8   3      279.00      271.26      8.03 o 
   3   8   3      135.74      171.96      5.96 o 
   4   8   3       10.51       16.65      4.90 o 
   5   8   3       54.43       57.51      4.86 o 
   6   8   3      292.77      329.80     15.43 o 
   7   8   3      178.59      191.40     17.18 o 
   8   8   3       15.50        9.89     14.71 o 
  -8   9   3       48.11       53.82     10.65 o 
  -7   9   3        4.68       -3.81      7.23 o 
  -6   9   3      163.87      169.22     11.68 o 
  -5   9   3      312.87      301.51      9.62 o 
  -4   9   3        5.10       22.11      3.96 o 
  -3   9   3      260.25      282.08      8.15 o 
  -2   9   3       25.49       24.52      3.08 o 
  -1   9   3        6.42        3.42      1.98 o 
   0   9   3      269.36      171.48     38.49 o 
   1   9   3      157.62      157.71      5.41 o 
   2   9   3     2350.63     2189.38     31.05 o 
   3   9   3     1629.80     1541.53     23.15 o 
   4   9   3      358.93      373.22      9.27 o 
   5   9   3      482.36      468.47     11.22 o 
   6   9   3      122.98      123.23     10.77 o 
   7   9   3        1.16        8.27     12.84 o 
  -7  10   3       20.46       24.54      7.95 o 
  -6  10   3      114.29      118.86      7.80 o 
  -5  10   3       16.93        8.45      5.59 o 
  -4  10   3      295.11      297.74      8.77 o 
  -3  10   3        7.21        8.80      4.45 o 
  -2  10   3     1335.47     1347.40     18.27 o 
  -1  10   3       90.93       84.55      4.57 o 
   0  10   3      515.89      526.05     10.14 o 
   1  10   3      634.68      640.22     11.70 o 
   2  10   3        5.55        5.96      3.97 o 
   3  10   3        0.26       -0.34      3.90 o 
   4  10   3       67.31       64.77      6.21 o 
   5  10   3       38.22       31.61      6.69 o 
   6  10   3        1.83        5.86      9.02 o 
   7  10   3      227.28      192.85     16.60 o 
  -7  11   3      389.66      416.12     18.61 o 
  -6  11   3        6.95       11.13      6.54 o 
  -5  11   3      301.53      286.36      9.64 o 
  -4  11   3      132.34      134.80      6.79 o 
  -3  11   3       28.25       16.79      4.12 o 
  -2  11   3      160.69      141.71      6.05 o 
  -1  11   3      412.04      448.31     21.11 o 
   0  11   3      327.46      318.04      8.03 o 
   1  11   3      671.46      700.50     12.91 o 
   2  11   3      199.61      219.14      7.85 o 
   3  11   3        2.30        2.02      5.51 o 
   4  11   3      237.78      249.32      8.64 o 
   5  11   3      227.16      234.01     15.25 o 
   6  11   3       83.05       85.27     27.22 o 
   7  11   3       60.15       90.47     15.87 o 
  -7  12   3       95.15       97.21     24.89 o 
  -6  12   3       13.19       15.01      7.20 o 
  -5  12   3       47.15       47.50      6.78 o 
  -4  12   3        3.68        3.66      5.56 o 
  -3  12   3       96.51      105.75     10.53 o 
  -2  12   3        0.43        1.28      4.67 o 
  -1  12   3       17.36       34.91     10.15 o 
   0  12   3      182.69      168.11      6.53 o 
   1  12   3      537.88      551.65     11.44 o 
   2  12   3      400.08      383.62      9.89 o 
   3  12   3       45.70       39.05      5.52 o 
   4  12   3       77.34       95.00     13.08 o 
   5  12   3       50.98       52.65      8.23 o 
   6  12   3        2.14        6.60      8.71 o 
  -6  13   3       14.35       12.74      9.72 o 
  -5  13   3        1.93        6.43      8.05 o 
  -4  13   3       30.70       37.45      7.93 o 
  -3  13   3       38.35       33.07      5.86 o 
  -2  13   3      380.32      382.68     15.42 o 
  -1  13   3       11.44       17.24      6.93 o 
   0  13   3       50.34       45.74      5.41 o 
   1  13   3       87.85       83.95      5.96 o 
   2  13   3      553.35      516.80     11.81 o 
   3  13   3       21.92       17.02      5.86 o 
   4  13   3       92.01       99.05      7.43 o 
   5  13   3      235.12      241.35     14.74 o 
   6  13   3       39.48       22.76     15.11 o 
  -6  14   3      293.23      319.70     13.91 o 
  -5  14   3       12.27       16.42      8.77 o 
  -4  14   3       90.70      116.71      9.44 o 
  -3  14   3      695.83      665.40     14.29 o 
  -2  14   3      314.36      311.90     11.18 o 
  -1  14   3        6.79       -0.04      6.45 o 
   0  14   3     1120.52     1103.29     19.25 o 
   1  14   3       31.28       33.66      5.82 o 
   2  14   3       22.58       17.79      5.71 o 
   3  14   3       90.10       99.50      7.40 o 
   4  14   3       27.93       28.47      9.55 o 
   5  14   3       18.27       21.79     11.44 o 
  -5  15   3      269.65      281.38     13.13 o 
  -4  15   3        8.33        8.72      8.29 o 
  -3  15   3       92.02       75.33      7.28 o 
  -2  15   3      278.27      281.01      9.84 o 
  -1  15   3        2.05        5.26      5.77 o 
   0  15   3      692.35      698.94     14.68 o 
   1  15   3      119.35      114.49      7.40 o 
   2  15   3       91.17       99.43      7.44 o 
   3  15   3      195.66      197.63      9.11 o 
   4  15   3       56.43       52.79     10.57 o 
   5  15   3      167.99      172.28     19.78 o 
  -4  16   3      288.73      303.13     13.36 o 
  -3  16   3       70.11       74.38      7.78 o 
  -2  16   3      667.71      680.10     15.33 o 
  -1  16   3      569.41      569.24     13.82 o 
   0  16   3      161.05      166.68     11.04 o 
   1  16   3       74.52       74.81      7.17 o 
   2  16   3       52.04       57.30      7.32 o 
   3  16   3       19.69       14.80      6.97 o 
   4  16   3      226.40      236.55     10.58 o 
  -3  17   3       57.94       66.11     12.15 o 
  -2  17   3       58.58       46.93      7.79 o 
  -1  17   3       81.28       76.54      8.11 o 
   0  17   3      102.25      101.51      8.18 o 
   1  17   3      104.22      105.26      8.37 o 
   2  17   3      590.93      579.83     17.09 o 
   3  17   3      290.84      312.89     11.65 o 
  -2  18   3       75.03       79.26     11.24 o 
  -1  18   3      221.11      216.80     10.31 o 
   0  18   3       11.39       12.78      7.57 o 
   1  18   3      204.45      190.79      9.97 o 
  -9   0   4      240.53      300.20     21.40 o 
  -8   0   4      511.63      549.79     19.66 o 
  -7   0   4      360.79      404.48     20.38 o 
  -6   0   4      444.54      429.61     15.31 o 
  -5   0   4     7615.78     7653.98    146.22 o 
  -4   0   4     3848.43     3669.42     52.92 o 
  -3   0   4       37.93       26.81      1.97 o 
  -2   0   4     3287.83     3133.60    243.74 o 
  -1   0   4        0.46       -1.68      1.68 o 
   0   0   4     1282.84     1317.92     25.55 o 
   3   0   4     8809.59     8678.41    115.33 o 
   4   0   4      810.13      811.88     14.89 o 
   5   0   4     2732.39     2743.91     53.47 o 
   6   0   4     2484.91     2456.89     48.76 o 
   7   0   4       53.57       50.25     12.05 o 
   8   0   4      159.21      173.84     17.07 o 
  -9   1   4       25.18       27.19     14.76 o 
  -8   1   4       40.66       46.03      7.19 o 
  -7   1   4        3.43       -4.09      5.76 o 
  -6   1   4       60.64       54.50      5.14 o 
  -5   1   4      280.83      267.58      7.33 o 
  -4   1   4     3485.29     3495.90     35.95 o 
  -3   1   4     1918.37     1746.87     21.31 o 
  -1   1   4    14153.75    13996.38    271.45 o 
   0   1   4     1412.21     1449.23     20.30 o 
   2   1   4      300.19      239.12      9.05 o 
   3   1   4     4106.96     4324.56     47.54 o 
   4   1   4      105.57       92.46      4.26 o 
   5   1   4        3.84        3.92      2.71 o 
   6   1   4      250.23      241.31     10.23 o 
   7   1   4      507.79      501.02     33.27 o 
   8   1   4       71.86       77.40      8.56 o 
  -9   2   4       26.19       16.20     11.94 o 
  -8   2   4       24.28       23.36      7.08 o 
  -7   2   4      809.97      809.35     15.93 o 
  -6   2   4     1606.63     1611.87     22.64 o 
  -5   2   4      360.69      372.91      8.17 o 
  -4   2   4     2253.01     2238.69     25.80 o 
  -3   2   4     4406.29     4565.74     68.96 o 
  -1   2   4      218.13      220.32      4.78 o 
   0   2   4      589.31      660.87     13.05 o 
   1   2   4    19302.66    20435.13    314.47 o 
   2   2   4     2838.93     2789.45     28.14 o 
   3   2   4     4006.43     4014.61     43.35 o 
   4   2   4     2029.64     1983.47     22.99 o 
   5   2   4     2664.97     2584.79     27.50 o 
   6   2   4      646.91      624.24     11.97 o 
   7   2   4      361.27      372.76     29.46 o 
   8   2   4      370.95      372.71     13.04 o 
  -9   3   4       14.27        7.32     10.11 o 
  -8   3   4      115.12      131.03      8.27 o 
  -7   3   4        0.30        4.54      5.45 o 
  -6   3   4      401.27      400.31      9.54 o 
  -5   3   4      254.53      248.45      6.97 o 
  -4   3   4      496.95      473.39      8.02 o 
  -3   3   4     5041.07     5311.73     63.36 o 
  -2   3   4     4227.74     4390.70     57.64 o 
  -1   3   4     5262.21     5547.09     72.34 o 
   0   3   4    17533.76    17961.38    236.93 o 
   1   3   4       57.81       47.25      2.12 o 
   2   3   4       49.51       31.98      1.53 o 
   3   3   4      178.81      167.13      3.61 o 
   4   3   4       25.77       27.77      2.33 o 
   5   3   4       56.24       52.89      3.24 o 
   6   3   4        5.65        2.40      3.89 o 
   7   3   4        7.31        2.31      5.29 o 
   8   3   4      131.41      151.19      9.69 o 
  -8   4   4      212.29      221.78     13.87 o 
  -7   4   4        7.14        5.78      5.33 o 
  -6   4   4       74.29       73.73      5.31 o 
  -5   4   4      138.83      140.13      5.39 o 
  -4   4   4       48.60       45.48      2.95 o 
  -3   4   4       23.30       37.27      4.68 o 
  -2   4   4       19.64       34.86      2.21 o 
  -1   4   4     1453.04     1537.45     20.87 o 
   0   4   4     1981.22     2098.19     32.55 o 
   1   4   4     1484.34     1581.37     21.61 o 
   2   4   4      367.40      376.00      5.65 o 
   3   4   4     1294.54     1336.13     14.50 o 
   4   4   4     2422.03     2451.66     25.69 o 
   5   4   4      423.75      457.14      7.26 o 
   6   4   4        4.35        5.75      4.12 o 
   7   4   4      318.04      322.25      9.73 o 
   8   4   4      191.35      190.84     10.22 o 
  -8   5   4        1.43       -2.93      8.83 o 
  -7   5   4       16.58       15.83      6.60 o 
  -6   5   4      118.13      114.93      5.94 o 
  -5   5   4       27.90       22.57      4.75 o 
  -4   5   4       28.03       32.64      2.95 o 
  -3   5   4       24.29       22.55      2.23 o 
  -2   5   4      909.69      909.62     18.47 o 
  -1   5   4     1755.22     1742.36     34.94 o 
   0   5   4      758.65      784.25     11.69 o 
   1   5   4     1006.34     1125.53     13.00 o 
   2   5   4    14650.32    15517.60    165.61 o 
   3   5   4       32.19       36.63      2.26 o 
   4   5   4        2.64        4.97      2.45 o 
   5   5   4       55.80       46.50      3.57 o 
   6   5   4      269.60      252.07      8.35 o 
   7   5   4      161.79      165.84      7.43 o 
   8   5   4        4.12       -7.00     10.38 o 
  -8   6   4       23.38       13.40      9.22 o 
  -7   6   4       37.69       35.86      8.49 o 
  -6   6   4        5.94        6.07      5.94 o 
  -5   6   4        5.14        0.60      5.58 o 
  -4   6   4        0.05        2.43      2.99 o 
  -3   6   4      378.07      379.27      6.80 o 
  -2   6   4     1809.52     2039.76     34.45 o 
  -1   6   4      373.44      380.08      6.66 o 
   0   6   4       39.49       55.87      2.68 o 
   1   6   4     1357.92     1520.39     18.99 o 
   2   6   4      887.94      924.12     11.34 o 
   3   6   4       25.54       26.09      2.31 o 
   4   6   4        6.50        9.53      2.57 o 
   5   6   4       98.10       89.07      4.24 o 
   6   6   4        6.47        7.39      4.27 o 
   7   6   4       12.65        8.36      6.56 o 
   8   6   4       14.42       18.30     13.36 o 
  -8   7   4       14.00       25.75      9.68 o 
  -7   7   4       12.48       21.54      7.23 o 
  -6   7   4       51.68       58.44      7.28 o 
  -5   7   4       26.81       20.33      4.80 o 
  -4   7   4     1150.00     1149.17     18.35 o 
  -3   7   4      127.44      152.88      4.61 o 
  -2   7   4     1437.94     1495.07     21.27 o 
  -1   7   4      291.44      270.89      5.86 o 
   0   7   4       57.42       57.32      2.64 o 
   1   7   4     2360.83     2563.47     31.27 o 
   2   7   4      270.65      275.32      5.63 o 
   3   7   4      113.22      136.20      3.89 o 
   4   7   4       34.84       40.36      4.23 o 
   5   7   4        2.39       -0.47      3.92 o 
   6   7   4       54.15       47.75      7.06 o 
   7   7   4      204.51      208.41     13.06 o 
   8   7   4       15.54       29.16     13.87 o 
  -8   8   4       81.47       76.86     10.62 o 
  -7   8   4       40.71       48.92      7.86 o 
  -6   8   4       17.42       14.00      7.22 o 
  -5   8   4      169.05      160.60      6.79 o 
  -4   8   4       32.07       44.41      5.99 o 
  -3   8   4      690.70      723.63     11.01 o 
  -2   8   4      371.95      431.44     15.90 o 
  -1   8   4       93.41      135.98      7.58 o 
   0   8   4      103.66      129.88      5.44 o 
   1   8   4      229.57      232.97      5.18 o 
   2   8   4      294.65      289.32      5.98 o 
   3   8   4     2652.45     2621.38     36.93 o 
   4   8   4       74.82       93.33      4.63 o 
   5   8   4      525.95      534.78     14.12 o 
   6   8   4       33.59       38.66      7.49 o 
   7   8   4        2.99        0.38     12.32 o 
   8   8   4        9.30        9.05     14.96 o 
  -8   9   4       35.08       29.87     13.12 o 
  -7   9   4      109.11      106.57      9.07 o 
  -6   9   4      106.87      101.76     12.48 o 
  -5   9   4       87.13       81.22      6.21 o 
  -4   9   4       92.08       97.73      5.69 o 
  -3   9   4      156.83      143.24      4.84 o 
  -2   9   4      617.80      639.88     14.28 o 
  -1   9   4     4240.27     4329.14     57.88 o 
   0   9   4     4214.30     4371.88     59.42 o 
   1   9   4      726.33      710.39     12.31 o 
   2   9   4     4284.94     4343.16     59.23 o 
   3   9   4      652.79      637.12     11.76 o 
   4   9   4        4.06       -0.91      5.97 o 
   5   9   4       98.40       88.07      7.33 o 
   6   9   4       12.87       -2.66     10.83 o 
   7   9   4        2.84        7.05     13.08 o 
  -7  10   4      318.61      324.06     12.04 o 
  -6  10   4      376.16      369.33     11.37 o 
  -5  10   4      338.36      349.49     20.25 o 
  -4  10   4      382.94      416.64     10.45 o 
  -3  10   4      945.58      874.10     13.33 o 
  -2  10   4      608.88      610.75     10.10 o 
  -1  10   4        6.06        8.10      2.92 o 
   0  10   4       35.37       44.39      5.18 o 
   1  10   4     1702.75     1735.28     25.71 o 
   2  10   4      640.84      642.45     14.76 o 
   3  10   4     1261.42     1212.54     19.18 o 
   4  10   4      967.24      961.36     16.61 o 
   5  10   4      562.25      592.15     15.08 o 
   6  10   4      113.93      113.90     13.78 o 
   7  10   4      374.49      413.24     23.97 o 
  -7  11   4       13.22        5.05      8.21 o 
  -6  11   4        3.89       -0.57      6.55 o 
  -5  11   4      754.49      755.22     16.77 o 
  -4  11   4      156.44      164.51      7.21 o 
  -3  11   4     2190.66     2209.51     28.83 o 
  -2  11   4     2228.56     2257.41     37.73 o 
  -1  11   4     1100.31     1087.84     26.17 o 
   0  11   4     1809.32     1808.16     26.96 o 
   1  11   4     2515.54     2450.31     35.23 o 
   2  11   4      497.64      487.38     12.16 o 
   3  11   4      680.85      649.57     14.99 o 
   4  11   4       77.99       87.68      6.09 o 
   5  11   4        7.64        7.73      6.60 o 
   6  11   4       45.76       33.77     12.20 o 
   7  11   4       50.36       29.78     14.08 o 
  -7  12   4      291.97      314.42     14.25 o 
  -6  12   4       76.61       71.03      7.63 o 
  -5  12   4      544.69      531.59     13.78 o 
  -4  12   4      536.42      545.72     12.72 o 
  -3  12   4        6.84       10.01      5.02 o 
  -2  12   4       24.50       29.27      5.07 o 
  -1  12   4      442.56      452.23     10.05 o 
   0  12   4      128.86      134.01      6.24 o 
   1  12   4      163.20      146.56      6.64 o 
   2  12   4      915.89      895.15     16.01 o 
   3  12   4      516.11      553.64     12.28 o 
   4  12   4      934.40      939.66     17.43 o 
   5  12   4      226.06      214.64     13.81 o 
  -6  13   4       22.43       22.26      7.46 o 
  -5  13   4       58.66       64.62      8.68 o 
  -4  13   4       69.18       78.74     11.63 o 
  -3  13   4     1182.63     1175.80     22.78 o 
  -2  13   4      910.71      928.43     16.53 o 
  -1  13   4     2340.99     2320.16     34.35 o 
   0  13   4      609.02      591.78     12.23 o 
   1  13   4      385.72      381.38      9.74 o 
   2  13   4      106.00      107.59      7.94 o 
   3  13   4       92.95      103.86      6.89 o 
   4  13   4       95.58       98.94      7.42 o 
   5  13   4       13.26       18.08      8.65 o 
   6  13   4       13.38       18.10     15.18 o 
  -6  14   4      294.69      332.76     14.39 o 
  -5  14   4       77.34       83.21      9.62 o 
  -4  14   4      542.77      566.41     16.16 o 
  -3  14   4      165.90      158.11      8.13 o 
  -2  14   4      473.82      444.16     11.00 o 
  -1  14   4       95.36       90.99      6.86 o 
   0  14   4      182.07      179.44      7.59 o 
   1  14   4       72.53       65.22      6.52 o 
   2  14   4      507.43      485.71     13.86 o 
   3  14   4      677.74      668.82     15.99 o 
   4  14   4      441.67      461.14     12.52 o 
   5  14   4      425.67      405.17     19.00 o 
  -5  15   4       57.12       46.31      9.60 o 
  -4  15   4       43.40       60.78      9.17 o 
  -3  15   4       84.51       91.62      8.08 o 
  -2  15   4       51.82       55.98      7.08 o 
  -1  15   4      177.06      184.22     12.88 o 
   0  15   4      383.12      385.35     11.26 o 
   1  15   4      378.83      388.28     14.20 o 
   2  15   4      110.52       93.54      7.86 o 
   3  15   4        2.57        4.70      6.72 o 
   4  15   4      221.39      215.62     11.62 o 
   5  15   4       11.25        6.54     11.36 o 
  -4  16   4       92.91       90.58     10.70 o 
  -3  16   4        1.96        4.98      8.17 o 
  -2  16   4       30.99       30.02      6.93 o 
  -1  16   4       19.39       28.58      6.94 o 
   0  16   4        0.39       -3.75      6.24 o 
   1  16   4      182.08      168.45      8.75 o 
   2  16   4       56.96       51.78      7.30 o 
   3  16   4       14.94       15.59      8.83 o 
   4  16   4        9.59       19.36     10.40 o 
  -3  17   4       26.02       35.96      9.80 o 
  -2  17   4       16.35       15.15      7.36 o 
  -1  17   4       41.87       39.48      7.88 o 
   0  17   4      134.31      123.94     10.04 o 
   1  17   4       18.22       21.52      7.35 o 
   2  17   4      116.53      131.17     10.31 o 
   3  17   4        7.22       14.12      7.75 o 
  -2  18   4       18.51       12.53     17.45 o 
  -1  18   4        2.27        6.33      7.82 o 
   0  18   4       53.88       52.59      8.33 o 
   1  18   4        4.46       -6.93      7.75 o 
  -9   1   5        2.33       -0.73     11.54 o 
  -8   1   5       74.90       62.80      7.59 o 
  -7   1   5       11.66        4.69      5.57 o 
  -6   1   5     1109.89     1093.92     17.16 o 
  -5   1   5     1608.90     1541.87     21.33 o 
  -4   1   5      322.14      305.65      5.56 o 
  -3   1   5        2.77        3.35      2.01 o 
  -1   1   5        0.63       -1.04      1.04 o 
   0   1   5     1470.60     1525.37     20.89 o 
   1   1   5        4.02       -0.81      0.81 o 
   2   1   5       48.68       35.73      1.36 o 
   3   1   5      306.43      382.11      5.24 o 
   4   1   5        3.47        1.56      2.00 o 
   5   1   5      191.88      173.60      5.83 o 
   6   1   5      581.94      555.47     11.50 o 
   7   1   5      941.41      902.00     20.31 o 
   8   1   5       77.81       83.97      8.52 o 
  -9   2   5      114.03      120.66     12.17 o 
  -8   2   5       51.69       66.68      7.62 o 
  -7   2   5       54.39       53.52      6.45 o 
  -6   2   5      381.91      382.80     11.18 o 
  -5   2   5      937.09      884.83     13.84 o 
  -4   2   5      319.41      279.56      6.39 o 
  -3   2   5     1036.45     1018.72     14.23 o 
  -2   2   5     3762.24     3692.31    162.42 o 
  -1   2   5     1541.77     1614.46     22.23 o 
   0   2   5     2371.79     2344.98     31.50 o 
   1   2   5     4337.75     4531.14     48.74 o 
   2   2   5     2411.38     2367.66     24.10 o 
   3   2   5      340.21      411.63      5.54 o 
   4   2   5     1318.36     1337.14     14.88 o 
   5   2   5       91.53       83.64      5.22 o 
   6   2   5        7.40        2.40      4.06 o 
   7   2   5        2.68       -4.15      6.98 o 
   8   2   5      120.81      111.03      9.21 o 
  -9   3   5       29.41       35.16     15.71 o 
  -8   3   5      144.24      146.91      8.73 o 
  -7   3   5     1229.27     1196.26     24.80 o 
  -6   3   5     1003.75     1014.63     16.06 o 
  -5   3   5       48.52       37.77      4.10 o 
  -4   3   5     6973.54     7133.91     97.84 o 
  -3   3   5     1075.73     1013.30     12.06 o 
  -2   3   5      529.46      473.91      7.33 o 
  -1   3   5       18.28       21.39      1.94 o 
   0   3   5       43.56       45.01      2.52 o 
   1   3   5      862.23      984.97     11.28 o 
   2   3   5      723.82      744.56      8.42 o 
   3   3   5     1105.55     1169.80     13.82 o 
   4   3   5     1556.83     1441.50     15.86 o 
   5   3   5      804.52      792.04     11.91 o 
   6   3   5      584.50      579.07     10.58 o 
   7   3   5      424.78      437.59     11.04 o 
   8   3   5        5.35        4.09      7.23 o 
  -8   4   5       44.05       44.46      7.96 o 
  -7   4   5       87.42       84.08      6.43 o 
  -6   4   5       62.46       64.13      6.38 o 
  -5   4   5      100.14       97.42      5.00 o 
  -4   4   5       65.27       58.13      4.88 o 
  -3   4   5     2908.83     2936.25     35.73 o 
  -2   4   5     3768.17     3657.38     43.83 o 
  -1   4   5     4675.96     4763.08     56.53 o 
   0   4   5     5291.65     5254.97     92.67 o 
   1   4   5      691.81      635.71      8.46 o 
   2   4   5    12016.11    12460.21    131.71 o 
   3   4   5     1368.31     1372.55     16.32 o 
   4   4   5      388.24      401.04      6.29 o 
   5   4   5       88.05       87.10      4.20 o 
   6   4   5        7.48        9.18      4.21 o 
   7   4   5      277.17      299.19      9.48 o 
   8   4   5       62.86       64.47      8.53 o 
  -8   5   5        3.23        6.89      8.04 o 
  -7   5   5       27.43       31.28      7.21 o 
  -6   5   5      213.52      232.19      7.65 o 
  -5   5   5      883.39      897.76     14.19 o 
  -4   5   5     2656.01     2563.91     33.06 o 
  -3   5   5     1454.29     1313.28     17.09 o 
  -2   5   5     6588.85     6828.81     80.94 o 
  -1   5   5      808.36      861.25     12.97 o 
   0   5   5      102.24       92.35      3.28 o 
   1   5   5     1067.63     1089.39     12.72 o 
   2   5   5     4879.14     4856.05    106.95 o 
   3   5   5     1016.79      999.33     11.45 o 
   4   5   5     3753.25     3754.81     38.50 o 
   5   5   5      301.51      312.95      6.82 o 
   6   5   5      812.91      781.40     12.65 o 
   7   5   5      212.04      218.32      8.05 o 
   8   5   5       40.02       43.57      8.25 o 
  -8   6   5        2.65       12.07      8.14 o 
  -7   6   5      423.85      412.24     14.28 o 
  -6   6   5       10.51        5.49      5.93 o 
  -5   6   5       22.99       27.04      4.61 o 
  -4   6   5     1926.59     1973.22     28.74 o 
  -3   6   5     1297.87     1228.98     19.42 o 
  -2   6   5     3410.96     3405.01     41.28 o 
  -1   6   5     2783.03     2689.61     32.72 o 
   0   6   5    16861.50    17171.42    226.78 o 
   1   6   5     8415.17     8466.62     90.89 o 
   2   6   5      932.84      805.83     11.22 o 
   3   6   5     1950.52     1815.93     19.42 o 
   4   6   5     1231.33     1258.45     14.42 o 
   5   6   5        2.86        6.83      3.39 o 
   6   6   5      132.13      114.55      6.08 o 
   7   6   5       26.10       30.85      6.14 o 
   8   6   5        2.53       26.26     14.68 o 
  -8   7   5      249.76      256.14     11.57 o 
  -7   7   5      211.50      218.19     10.01 o 
  -6   7   5      833.32      803.93     16.37 o 
  -5   7   5     1569.57     1533.40     26.79 o 
  -4   7   5      432.94      420.11      9.48 o 
  -3   7   5      535.44      572.69     10.59 o 
  -1   7   5      351.99      360.68      6.27 o 
   0   7   5      133.39      127.06      4.31 o 
   1   7   5       27.57       26.57      2.21 o 
   2   7   5     2365.58     2333.62     28.93 o 
   3   7   5      642.53      633.51      9.03 o 
   4   7   5     2516.83     2429.90     25.84 o 
   5   7   5     2043.00     1986.29     23.62 o 
   6   7   5      775.88      774.91     17.15 o 
   7   7   5      104.19      109.36     10.16 o 
   8   7   5      642.83      708.43     31.46 o 
  -8   8   5        1.87        5.12      9.77 o 
  -7   8   5       64.23       58.21      7.91 o 
  -6   8   5       23.87       26.30      7.78 o 
  -5   8   5       84.40       92.38      6.06 o 
  -4   8   5      275.85      292.98     11.08 o 
  -3   8   5       41.54       51.16      3.57 o 
  -2   8   5     1913.50     1871.05     65.88 o 
  -1   8   5     7192.89     7303.72     96.04 o 
   0   8   5     2750.04     2699.07     37.35 o 
   1   8   5     4776.58     4834.82     57.88 o 
   2   8   5     7533.00     7436.31     88.44 o 
   3   8   5     2521.35     2631.52     30.00 o 
   4   8   5      614.10      583.06     11.85 o 
   5   8   5       51.51       56.33      5.47 o 
   6   8   5        0.13       -3.15      6.30 o 
   7   8   5       48.72       55.80      9.42 o 
  -8   9   5       42.44       42.13     10.56 o 
  -7   9   5       37.63       51.34      8.45 o 
  -6   9   5      395.74      408.02     23.89 o 
  -5   9   5      332.53      351.02      9.96 o 
  -4   9   5      924.03      882.55     21.38 o 
  -3   9   5     1490.15     1532.62     20.58 o 
  -2   9   5      195.87      194.12      5.42 o 
  -1   9   5      203.38      214.05      5.63 o 
   0   9   5      529.81      544.68      9.81 o 
   1   9   5      354.65      344.42      7.55 o 
   2   9   5       56.04       69.69      4.02 o 
   3   9   5     2133.15     2156.57     31.14 o 
   4   9   5      189.97      217.00      7.46 o 
   5   9   5      594.08      556.43     11.98 o 
   6   9   5      287.53      300.80     19.52 o 
   7   9   5       56.83       56.42     14.25 o 
  -7  10   5        0.83       -0.83      7.85 o 
  -6  10   5      135.15      121.50      9.66 o 
  -5  10   5        2.24       -3.57      6.21 o 
  -4  10   5      114.92      128.87      6.56 o 
  -3  10   5      300.61      312.67      7.52 o 
  -2  10   5      501.90      490.22      8.83 o 
  -1  10   5      465.33      451.01      8.11 o 
   0  10   5      873.33      824.52     14.00 o 
   1  10   5      489.55      461.69      9.60 o 
   2  10   5      219.77      233.13      8.77 o 
   3  10   5        4.30        7.26      3.94 o 
   4  10   5       26.13       31.26      4.98 o 
   5  10   5       88.39       95.97      9.48 o 
   6  10   5        6.81       14.34     11.60 o 
   7  10   5        2.36        0.57     13.34 o 
  -7  11   5       11.23       -3.59      8.16 o 
  -6  11   5       34.98       40.99      9.25 o 
  -5  11   5      112.12      111.09      7.34 o 
  -4  11   5        8.04       -0.33      5.24 o 
  -3  11   5      291.12      305.86      7.92 o 
  -2  11   5       26.74       29.78      3.90 o 
  -1  11   5      829.83      822.25     14.41 o 
   0  11   5      270.60      285.54      7.98 o 
   1  11   5      560.86      561.00     11.17 o 
   2  11   5       47.36       48.80      4.99 o 
   3  11   5      140.52      128.44      7.45 o 
   4  11   5        1.82       -3.55      6.19 o 
   5  11   5       77.52       91.54      8.10 o 
   6  11   5        9.96       18.39     11.99 o 
   7  11   5      109.66      124.96     16.69 o 
  -7  12   5       19.72       45.00     20.99 o 
  -6  12   5        9.33       -8.58      8.58 o 
  -5  12   5      116.94      132.19      7.82 o 
  -4  12   5        7.22        7.24      5.63 o 
  -3  12   5        0.11       -1.29      5.11 o 
  -2  12   5        6.05        9.63      4.84 o 
  -1  12   5      221.98      229.43      7.52 o 
   0  12   5      431.51      398.53      9.56 o 
   1  12   5      104.31      100.65      5.78 o 
   2  12   5       21.68       11.95      5.01 o 
   3  12   5       15.17       21.88      5.39 o 
   4  12   5        8.90       22.25      8.62 o 
   5  12   5       33.05       39.04     10.63 o 
  -6  13   5       40.55       39.16      9.58 o 
  -5  13   5        8.68        0.23      7.97 o 
  -4  13   5       26.11       34.67      7.86 o 
  -3  13   5       10.33        3.10      5.56 o 
  -2  13   5      145.36      130.18      6.81 o 
  -1  13   5      462.52      462.73     11.03 o 
   0  13   5       42.33       41.17      5.30 o 
   1  13   5      310.63      308.66      9.24 o 
   2  13   5        1.43        0.01      5.27 o 
   3  13   5        1.46        2.81      6.65 o 
   4  13   5      153.79      151.40      9.95 o 
   5  13   5        2.49        2.82      8.54 o 
   6  13   5        1.69       12.23     15.95 o 
  -5  14   5       78.26       78.35      9.46 o 
  -4  14   5      371.71      373.80     13.72 o 
  -3  14   5       18.36       24.92      7.39 o 
  -2  14   5        7.16        1.52      5.66 o 
  -1  14   5      136.63      129.94      7.27 o 
   0  14   5       42.31       47.50      6.07 o 
   1  14   5      131.54      134.38      9.89 o 
   2  14   5       72.65       70.68      7.71 o 
   3  14   5       42.02       41.87      6.56 o 
   4  14   5      251.12      255.71     21.31 o 
   5  14   5       57.51       43.74      9.38 o 
  -5  15   5        7.93        7.15      8.99 o 
  -4  15   5      312.08      270.42     13.40 o 
  -3  15   5      193.01      165.08     10.42 o 
  -2  15   5        3.09        0.71      5.80 o 
  -1  15   5       37.06       40.93      6.42 o 
   0  15   5        6.84        3.24      5.98 o 
   1  15   5        0.74       -2.85      6.16 o 
   2  15   5       11.45       24.46      6.57 o 
   3  15   5      153.18      150.81      8.78 o 
   4  15   5       15.66        9.37      8.93 o 
   5  15   5      236.81      216.75     23.90 o 
  -4  16   5       29.82       37.67      9.67 o 
  -3  16   5      166.86      163.41     10.96 o 
  -2  16   5      659.01      659.81     15.19 o 
  -1  16   5      317.05      336.28     11.26 o 
   0  16   5      136.17      145.68      9.98 o 
   1  16   5      151.00      163.10      9.20 o 
   2  16   5      423.45      423.57     12.54 o 
   3  16   5       70.57       80.35      8.22 o 
   4  16   5      326.59      332.49     14.27 o 
  -3  17   5      349.04      367.13     14.78 o 
  -2  17   5      170.04      154.93      9.17 o 
  -1  17   5       40.46       45.19      7.52 o 
   0  17   5        1.42        0.72      7.05 o 
   1  17   5        0.46       -1.80      7.01 o 
   2  17   5       25.90       25.86      7.39 o 
   3  17   5      131.99      116.07     10.63 o 
  -1  18   5      162.21      172.18      9.69 o 
   0  18   5      884.09      897.31     18.88 o 
   1  18   5      439.51      436.65     13.48 o 
  -9   0   6       80.58       80.49     15.95 o 
  -8   0   6      165.18      171.29     14.07 o 
  -7   0   6      378.33      342.00     22.44 o 
  -6   0   6     5619.35     5202.81    101.90 o 
  -5   0   6     2264.32     2187.00     45.55 o 
  -4   0   6      135.85      121.71      8.65 o 
  -3   0   6    27370.86    28273.88    436.02 o 
  -2   0   6     5335.69     4532.19    261.27 o 
  -1   0   6     3775.47     3857.55     66.00 o 
   0   0   6     3424.96     3687.16     69.59 o 
   1   0   6      569.28      628.39     16.18 o 
   2   0   6       60.12       30.99      6.15 o 
   3   0   6     1899.43     1914.01     26.45 o 
   4   0   6     2776.45     2922.78     46.24 o 
   5   0   6     2224.40     2169.12     43.13 o 
   6   0   6     1942.19     1926.57     39.88 o 
   7   0   6      220.17      238.55     14.02 o 
   8   0   6      207.21      230.20     17.54 o 
  -9   1   6       12.01       23.90     10.45 o 
  -8   1   6      110.19      113.28      8.26 o 
  -7   1   6      497.91      520.45     12.93 o 
  -6   1   6        3.59       -0.23      4.50 o 
  -5   1   6      185.78      200.13      6.46 o 
  -4   1   6      733.31      729.22     14.31 o 
  -3   1   6      393.55      369.73      8.40 o 
  -2   1   6     7058.36     7668.55    119.25 o 
  -1   1   6    17481.08    17844.35    240.27 o 
   0   1   6     6130.40     6269.08     74.70 o 
   1   1   6     5754.60     5756.46     67.32 o 
   2   1   6     6987.61     7043.32     74.92 o 
   3   1   6     3708.28     3591.40     59.53 o 
   4   1   6     2070.58     2043.43     23.47 o 
   5   1   6      783.94      758.85     11.68 o 
   6   1   6       66.49       62.51      4.87 o 
   7   1   6        8.90       10.99      5.06 o 
   8   1   6       34.35       33.91      7.39 o 
  -9   2   6       15.48       10.13     10.48 o 
  -8   2   6       54.83       66.28      7.71 o 
  -7   2   6      106.31      105.88      7.38 o 
  -6   2   6       32.69       42.56      4.90 o 
  -5   2   6     3048.69     3053.25     39.15 o 
  -4   2   6     3338.22     3193.23     40.12 o 
  -3   2   6     2214.27     1984.89     22.73 o 
  -2   2   6      264.99      187.65     10.45 o 
  -1   2   6     9588.19     9881.51    115.76 o 
   0   2   6      167.39      177.01      4.47 o 
   1   2   6     2602.36     2811.40     30.64 o 
   2   2   6      124.62      147.03      2.64 o 
   3   2   6      894.93      857.13      9.86 o 
   4   2   6      428.33      379.36     10.74 o 
   5   2   6      583.85      568.70     12.27 o 
   6   2   6      341.34      365.56     11.48 o 
   7   2   6      897.07      917.83     14.89 o 
   8   2   6      593.59      585.97     13.99 o 
  -9   3   6      140.52      143.96     18.57 o 
  -8   3   6      136.26      161.20      9.10 o 
  -7   3   6       13.73        9.46      7.92 o 
  -6   3   6      375.84      354.31     14.02 o 
  -5   3   6      103.28      106.97      5.08 o 
  -4   3   6        8.84        2.33      2.62 o 
  -3   3   6      608.80      616.24      8.95 o 
  -2   3   6       70.05      135.84      5.16 o 
  -1   3   6      578.24      523.56      7.87 o 
   0   3   6     2294.22     2366.49     28.53 o 
   1   3   6     9252.20     9651.89    113.60 o 
   2   3   6     5807.67     6071.02     65.46 o 
   3   3   6     3277.34     3297.63     36.07 o 
   4   3   6      651.69      621.58      8.86 o 
   5   3   6      203.71      218.62      7.48 o 
   6   3   6        3.62        4.52      4.28 o 
   7   3   6       24.55       26.56      5.99 o 
   8   3   6      153.05      128.66      9.53 o 
  -8   4   6        1.15       -2.79      7.48 o 
  -7   4   6      121.44      125.26      6.70 o 
  -6   4   6       15.46       15.36      4.68 o 
  -5   4   6       60.26       61.15      4.76 o 
  -4   4   6      427.52      447.48      9.01 o 
  -3   4   6     1073.19      989.12     12.83 o 
  -2   4   6     1636.79     1633.38     22.38 o 
  -1   4   6     2973.54     3076.39     41.69 o 
   0   4   6      313.43      363.98      6.18 o 
   1   4   6      108.34       90.74      2.99 o 
   2   4   6     1823.64     2037.06     24.84 o 
   3   4   6      449.88      491.73      6.59 o 
   4   4   6      399.14      412.97     10.44 o 
   5   4   6      616.18      598.49     10.08 o 
   6   4   6      256.35      249.90      7.32 o 
   7   4   6        3.14       -4.97      5.47 o 
   8   4   6       14.40        9.86      7.73 o 
  -8   5   6        2.38       -5.25      8.89 o 
  -7   5   6        0.50        2.84      6.99 o 
  -6   5   6      144.16      147.56      7.94 o 
  -5   5   6      430.58      467.82      9.48 o 
  -4   5   6     2103.85     2149.60     27.35 o 
  -3   5   6        7.36        2.94      1.42 o 
  -2   5   6      493.74      513.59      8.38 o 
  -1   5   6       13.52       15.15      2.13 o 
   0   5   6     4867.76     5100.55     60.62 o 
   1   5   6     1051.40     1074.65     13.89 o 
   2   5   6       81.73      123.90      3.90 o 
   3   5   6      706.49      687.69      8.58 o 
   4   5   6      130.71      128.45      4.16 o 
   5   5   6       74.46       65.37      4.45 o 
   6   5   6        2.84       -4.09      4.40 o 
   7   5   6        0.38       -0.55      5.74 o 
   8   5   6       48.80       53.03      8.59 o 
  -8   6   6        6.63       10.71      9.07 o 
  -7   6   6       11.85        3.50      7.15 o 
  -6   6   6       49.03       63.16      6.75 o 
  -5   6   6       13.55       14.16      4.47 o 
  -4   6   6      463.09      445.79      9.35 o 
  -3   6   6      375.61      348.49     14.46 o 
  -2   6   6      105.98      104.34      3.69 o 
  -1   6   6      540.94      607.52      8.86 o 
   0   6   6      136.85      130.22      4.25 o 
   1   6   6       17.33       19.31      2.34 o 
   2   6   6     1570.35     1604.47     20.50 o 
   3   6   6       46.54       57.20      3.22 o 
   4   6   6       61.65       63.04      4.79 o 
   5   6   6       21.36       20.09      4.03 o 
   6   6   6       37.48       33.57      5.43 o 
   7   6   6       13.76       19.29      6.64 o 
   8   6   6        4.57        4.52     14.20 o 
  -8   7   6        3.00       -5.66      7.88 o 
  -7   7   6        0.18       -1.18      6.95 o 
  -6   7   6       25.41       27.58      6.57 o 
  -5   7   6      191.42      177.91      9.58 o 
  -4   7   6      668.52      657.24     15.61 o 
  -3   7   6      196.24      182.65     10.55 o 
  -2   7   6      136.39      170.83      6.05 o 
  -1   7   6       53.85       44.72      2.74 o 
   0   7   6      433.25      511.27      8.97 o 
   1   7   6      152.67      145.05      5.45 o 
   2   7   6       25.23       33.14      3.85 o 
   3   7   6     2043.82     2017.54     23.41 o 
   4   7   6      250.78      224.21      5.86 o 
   5   7   6        2.39        4.86      4.06 o 
   6   7   6       27.16       32.31      6.59 o 
   7   7   6       10.20        8.52      8.70 o 
   8   7   6        0.66        2.97     14.51 o 
  -8   8   6        1.46       -2.97      8.63 o 
  -7   8   6       49.57       45.19      7.95 o 
  -6   8   6       61.59       47.26      6.99 o 
  -5   8   6      261.33      275.62     11.91 o 
  -4   8   6      211.69      219.94      7.24 o 
  -3   8   6     2680.21     2642.71     33.18 o 
  -2   8   6       40.44       29.70      3.16 o 
  -1   8   6     1424.90     1482.05     19.34 o 
   0   8   6      509.72      513.65      9.34 o 
   1   8   6       18.98       23.83      2.70 o 
   2   8   6      309.70      319.55      6.00 o 
   3   8   6      408.73      438.69      7.48 o 
   4   8   6       12.96       19.76      4.37 o 
   5   8   6      400.29      397.19     18.16 o 
   6   8   6       76.04       86.91      7.54 o 
   7   8   6       72.81       71.68      9.78 o 
  -8   9   6       16.01       -0.14     10.87 o 
  -7   9   6       87.91       72.47      8.88 o 
  -6   9   6      646.73      637.52     17.25 o 
  -5   9   6        0.18        2.14      5.00 o 
  -4   9   6       78.57       69.49      7.74 o 
  -3   9   6     1555.28     1604.22     21.45 o 
  -2   9   6     2184.20     2297.43     29.09 o 
  -1   9   6     2266.68     2386.63     29.99 o 
   0   9   6     1864.46     1795.33     23.06 o 
   1   9   6     4846.30     4950.68     67.09 o 
   2   9   6     1954.98     1953.04     28.14 o 
   3   9   6      127.56      132.36      8.11 o 
   4   9   6      261.77      259.25      8.18 o 
   5   9   6      493.00      481.77     17.07 o 
   6   9   6       15.84       22.97      6.89 o 
   7   9   6      171.87      144.70     15.48 o 
  -7  10   6       73.58       78.02      9.04 o 
  -6  10   6        7.13       17.38      8.74 o 
  -5  10   6      764.85      774.58     15.41 o 
  -4  10   6      574.19      550.18     11.83 o 
  -3  10   6      222.38      236.90      6.63 o 
  -2  10   6      516.68      511.47      9.08 o 
  -1  10   6     1475.47     1442.41     19.37 o 
   0  10   6      339.28      329.80     14.07 o 
   1  10   6      982.02     1007.11     17.15 o 
   2  10   6      859.55      817.71     16.61 o 
   3  10   6      662.61      628.54     12.01 o 
   4  10   6      317.86      305.96     10.83 o 
   5  10   6      849.72      864.34     28.82 o 
   6  10   6      236.59      247.84     13.16 o 
   7  10   6      151.63      157.44     17.17 o 
  -7  11   6        7.33        6.51      8.33 o 
  -6  11   6       36.31       29.46      8.88 o 
  -5  11   6       10.55        7.14      6.06 o 
  -4  11   6       25.73       17.00      5.59 o 
  -3  11   6       48.27       58.25      4.62 o 
  -2  11   6       61.40       64.05      4.40 o 
  -1  11   6      429.08      402.05      9.55 o 
   0  11   6     3449.94     3378.30     47.41 o 
   1  11   6     1361.37     1362.50     21.36 o 
   2  11   6     1970.95     2004.91     34.82 o 
   3  11   6     2120.69     2044.46     35.72 o 
   4  11   6      552.64      585.29     24.24 o 
   5  11   6      320.02      335.75     14.61 o 
   6  11   6        1.38       13.50     11.90 o 
  -6  12   6      357.00      412.68     15.34 o 
  -5  12   6      333.78      336.27     11.02 o 
  -4  12   6      821.64      833.71     16.13 o 
  -3  12   6     1555.73     1490.87     21.01 o 
  -2  12   6     1246.48     1207.76     19.89 o 
  -1  12   6      449.51      446.18     12.82 o 
   0  12   6      563.53      529.06     11.36 o 
   1  12   6       62.86       54.91      5.27 o 
   2  12   6        1.35       -2.15      4.80 o 
   3  12   6       55.83       44.42      7.21 o 
   4  12   6      691.07      667.05     20.59 o 
   5  12   6      176.55      148.09     17.67 o 
  -6  13   6       13.14       18.56      9.67 o 
  -5  13   6       62.02       57.99      7.25 o 
  -4  13   6       10.05       13.95      8.25 o 
  -3  13   6      120.44      136.50      8.84 o 
  -2  13   6      777.07      768.96     14.76 o 
  -1  13   6      328.99      342.51      9.74 o 
   0  13   6      680.23      668.69     13.24 o 
   1  13   6      658.34      648.76     17.73 o 
   2  13   6      733.80      726.47     14.50 o 
   3  13   6      412.43      408.22     11.20 o 
   4  13   6      238.23      216.27     10.84 o 
   5  13   6      350.23      384.53     17.08 o 
   6  13   6        4.74       12.72     14.98 o 
  -5  14   6      339.77      347.94     13.92 o 
  -4  14   6      880.92      873.95     20.73 o 
  -3  14   6      279.58      270.75     11.50 o 
  -2  14   6      491.24      472.00     13.27 o 
  -1  14   6       31.21       26.65      5.71 o 
   0  14   6      189.26      199.49      8.22 o 
   1  14   6       56.71       69.02      6.46 o 
   2  14   6       29.70       32.47      6.28 o 
   3  14   6        2.95        4.40      6.28 o 
   4  14   6      107.90       98.18      9.83 o 
   5  14   6        9.53       10.75     17.07 o 
  -5  15   6        1.72       -6.02      8.84 o 
  -4  15   6      162.70      178.58     11.35 o 
  -3  15   6       38.72       38.45      8.71 o 
  -2  15   6       74.58       77.98      9.75 o 
  -1  15   6      782.44      787.87     15.91 o 
   0  15   6      233.55      228.21      9.02 o 
   1  15   6      588.12      590.53     16.25 o 
   2  15   6      339.62      336.86     11.06 o 
   3  15   6      280.61      278.73     10.44 o 
   4  15   6        4.49        9.48      8.27 o 
  -4  16   6       32.17       22.82      9.17 o 
  -3  16   6       40.79       27.49      8.54 o 
  -2  16   6      302.48      284.99     10.56 o 
  -1  16   6       67.23       61.82      7.47 o 
   0  16   6        1.37       -5.45      6.68 o 
   1  16   6        9.45       14.43      6.92 o 
   2  16   6       12.56        9.10      7.73 o 
   3  16   6      167.24      159.78     10.64 o 
   4  16   6      270.06      258.21     12.85 o 
  -3  17   6       39.62       32.76      9.31 o 
  -2  17   6        3.44       -4.30      7.13 o 
  -1  17   6       85.81       99.86      8.51 o 
   0  17   6        2.80        5.64      8.01 o 
   1  17   6       41.53       34.52      7.67 o 
   2  17   6        7.56       -1.70      7.39 o 
   3  17   6       45.85       58.40     15.08 o 
  -1  18   6        4.33        5.36     11.08 o 
   0  18   6        9.99        9.86      9.04 o 
   1  18   6       19.75       23.96     13.21 o 
  -9   1   7       13.06       25.28      8.48 o 
  -8   1   7       11.14       23.25      8.11 o 
  -7   1   7        1.50       -1.75      5.72 o 
  -6   1   7        1.81        2.79      4.34 o 
  -5   1   7      134.93      135.54      5.40 o 
  -4   1   7      306.61      355.54      7.48 o 
  -3   1   7       35.97       32.05      3.15 o 
  -2   1   7       84.48       69.33      2.09 o 
  -1   1   7       13.03       11.98      1.16 o 
   0   1   7      142.27      158.57      2.86 o 
   1   1   7     1228.86     1260.06     29.34 o 
   2   1   7       87.46      100.24      2.59 o 
   3   1   7      194.14      210.41      4.80 o 
   4   1   7      595.49      620.62     11.82 o 
   5   1   7      108.65       97.18      5.12 o 
   6   1   7        2.37        2.48      4.00 o 
   7   1   7       44.18       39.80      5.08 o 
   8   1   7       50.69       58.91      8.59 o 
  -9   2   7       29.14       30.59      8.32 o 
  -8   2   7        5.99       16.48      7.00 o 
  -7   2   7       17.62       13.75      5.98 o 
  -6   2   7      217.18      198.26      7.04 o 
  -5   2   7       93.29       92.81      5.16 o 
  -4   2   7        4.41       -0.20      2.09 o 
  -3   2   7     1892.00     2097.02     47.23 o 
  -2   2   7       58.09       40.92      4.85 o 
  -1   2   7      276.49      266.98      7.12 o 
   0   2   7     3935.52     3958.84     42.83 o 
   1   2   7      213.74      251.35      3.60 o 
   2   2   7     2764.93     2804.08     30.67 o 
   3   2   7     5113.07     5348.11     50.09 o 
   4   2   7      439.24      436.50      7.95 o 
   5   2   7      607.17      604.36     10.31 o 
   6   2   7        3.61        4.35      4.31 o 
   7   2   7       89.57       85.08      5.60 o 
   8   2   7        0.92       -0.58      7.02 o 
  -9   3   7       14.45       41.85     26.15 o 
  -8   3   7        3.92       -7.14      7.14 o 
  -7   3   7       89.37       84.59      6.41 o 
  -6   3   7      102.53       99.68      5.86 o 
  -5   3   7     1982.06     1866.58     25.22 o 
  -4   3   7     1533.93     1498.43     20.00 o 
  -3   3   7      487.73      469.97     15.47 o 
  -2   3   7    14692.28    15132.32    161.17 o 
  -1   3   7     3928.11     4115.22     48.91 o 
   0   3   7     5950.95     6379.90     75.40 o 
   1   3   7     3450.57     3511.75     35.29 o 
   2   3   7     1421.61     1546.11     16.28 o 
   3   3   7     1011.32     1051.56     12.80 o 
   4   3   7       84.70       84.74      5.75 o 
   5   3   7      585.64      581.59     14.39 o 
   6   3   7      271.74      262.11      7.55 o 
   7   3   7      355.89      352.68      9.38 o 
   8   3   7       43.25       45.28      7.55 o 
  -8   4   7      321.53      301.70     11.79 o 
  -7   4   7      167.16      188.08      7.71 o 
  -6   4   7      364.33      380.30      9.46 o 
  -5   4   7       44.21       49.66      4.45 o 
  -4   4   7      247.21      222.35      6.74 o 
  -3   4   7        4.76        2.54      1.60 o 
  -2   4   7      931.10      942.04     16.06 o 
  -1   4   7      227.51      190.08      4.51 o 
   0   4   7     6894.03     6976.62     82.46 o 
   1   4   7     8590.11     8728.18     92.60 o 
   2   4   7      816.25      664.84     13.10 o 
   3   4   7     1839.37     1712.59     18.36 o 
   4   4   7     2152.91     2086.16     24.06 o 
   5   4   7     1631.23     1609.11     21.34 o 
   6   4   7      295.59      305.32     10.71 o 
   7   4   7      132.57      127.34      6.63 o 
   8   4   7       42.36       42.32      7.51 o 
  -8   5   7       32.06       37.57      8.32 o 
  -7   5   7      391.16      409.55     12.62 o 
  -6   5   7      828.76      847.20     18.59 o 
  -5   5   7      682.15      673.40     11.71 o 
  -4   5   7     4966.04     4869.17     58.97 o 
  -2   5   7     3773.18     3644.82     44.00 o 
  -1   5   7     1119.62      982.90     14.74 o 
   0   5   7     5617.18     5740.76     80.46 o 
   1   5   7       17.41       15.72      2.00 o 
   2   5   7     3002.47     3017.20     32.45 o 
   3   5   7        6.04        8.33      2.12 o 
   4   5   7      139.76      155.52      4.97 o 
   5   5   7      348.19      356.83      8.04 o 
   6   5   7      470.49      477.23     12.41 o 
   7   5   7      493.34      494.49     11.83 o 
   8   5   7      238.00      229.67      9.82 o 
  -8   6   7      363.70      376.04     13.11 o 
  -7   6   7      100.27       99.64      8.56 o 
  -6   6   7     1328.96     1313.11     22.88 o 
  -5   6   7     1183.89     1184.09     20.57 o 
  -4   6   7      292.19      305.28      7.87 o 
  -2   6   7      587.00      631.48     15.76 o 
  -1   6   7     4256.58     4446.73     53.36 o 
   0   6   7     2917.41     2923.98     40.11 o 
   1   6   7     4325.01     4099.66     44.72 o 
   2   6   7     7972.58     7720.15     83.35 o 
   3   6   7     8650.37     8853.45     95.62 o 
   4   6   7      928.36      973.23     12.90 o 
   5   6   7      654.17      656.62     14.04 o 
   6   6   7      307.31      320.05      8.78 o 
   7   6   7       96.12       98.92      7.22 o 
   8   6   7       33.90       41.58     11.50 o 
  -8   7   7       28.66       27.34      8.90 o 
  -7   7   7        3.90        6.25      7.20 o 
  -6   7   7       27.19       27.54      6.50 o 
  -5   7   7      165.85      180.38      7.03 o 
  -4   7   7     1238.36     1222.44     19.52 o 
  -3   7   7     2118.04     2132.32     27.03 o 
  -2   7   7     5501.51     5565.55     73.70 o 
  -1   7   7     2959.27     2907.52     35.66 o 
   0   7   7     2645.45     2628.56     36.43 o 
   1   7   7       19.34       28.23      3.05 o 
   2   7   7      549.08      538.43      7.82 o 
   3   7   7     4206.79     4193.60     46.47 o 
   4   7   7      701.65      679.65     11.29 o 
   5   7   7      444.92      453.82      9.39 o 
   6   7   7      488.15      493.50     11.92 o 
   7   7   7      167.08      167.92     21.09 o 
  -8   8   7      101.77       99.64      9.84 o 
  -7   8   7       41.55       46.25      7.91 o 
  -6   8   7        4.67        2.78      6.60 o 
  -5   8   7       69.41       64.04      5.79 o 
  -4   8   7       14.15       14.65      4.52 o 
  -3   8   7      100.50      103.04      4.21 o 
  -2   8   7      200.22      197.01      7.02 o 
  -1   8   7     1246.77     1218.14     16.34 o 
   0   8   7      217.20      221.92      5.89 o 
   1   8   7     7149.06     7058.25     94.39 o 
   2   8   7     1779.23     1823.46     19.57 o 
   3   8   7      168.77      162.80      4.63 o 
   4   8   7     1615.23     1593.04     21.46 o 
   5   8   7      335.48      333.99     10.95 o 
   6   8   7       74.31       67.88      7.45 o 
   7   8   7       23.93       20.03      9.08 o 
  -7   9   7        9.28       12.88      7.93 o 
  -6   9   7      372.93      360.06     13.80 o 
  -5   9   7      283.59      277.09      9.87 o 
  -4   9   7      162.58      169.91      6.81 o 
  -3   9   7     3254.25     3238.70     40.33 o 
  -2   9   7      736.35      709.21     11.02 o 
  -1   9   7      781.99      772.76     11.56 o 
   0   9   7     1095.43     1075.32     14.89 o 
   1   9   7      261.94      289.52     14.35 o 
   2   9   7      182.45      176.09      5.28 o 
   3   9   7        1.08        1.38      3.41 o 
   4   9   7        3.19        4.89      4.54 o 
   5   9   7      384.74      350.51     11.67 o 
   6   9   7      233.66      245.76     18.02 o 
   7   9   7      242.83      243.45     16.58 o 
  -7  10   7      429.29      419.95     21.73 o 
  -6  10   7       65.11       47.48      8.80 o 
  -5  10   7       17.34       14.15      5.92 o 
  -4  10   7       97.35      105.32      6.40 o 
  -3  10   7      454.21      444.61      8.76 o 
  -2  10   7       47.84       48.14      4.00 o 
  -1  10   7      640.91      623.95     10.16 o 
   0  10   7      249.59      265.57      9.01 o 
   1  10   7       14.58       23.87      4.93 o 
   2  10   7      806.67      798.44     16.40 o 
   3  10   7      965.93      965.06     19.43 o 
   4  10   7      262.32      240.35      9.58 o 
   5  10   7       92.39       97.24      9.39 o 
   6  10   7      290.26      328.28     15.03 o 
   7  10   7        3.22        1.24     13.43 o 
  -7  11   7        0.01       -8.45      8.45 o 
  -6  11   7       23.85       31.75      9.06 o 
  -5  11   7      217.24      229.19      8.94 o 
  -4  11   7      117.89      111.53      6.72 o 
  -3  11   7       74.99       71.12      5.56 o 
  -2  11   7      107.76      103.82      4.89 o 
  -1  11   7      399.84      408.92      9.80 o 
   0  11   7      197.83      195.63      8.28 o 
   1  11   7      702.59      704.19     13.32 o 
   2  11   7      491.70      473.28     18.28 o 
   3  11   7      161.14      157.81      8.01 o 
   4  11   7       21.93       25.00      8.93 o 
   5  11   7        2.98      -11.74     11.74 o 
   6  11   7       11.06       21.59      9.90 o 
  -6  12   7       18.59        6.25      8.88 o 
  -5  12   7       24.94       20.69      6.71 o 
  -4  12   7        6.61       13.30      5.85 o 
  -3  12   7       70.19       69.89      6.05 o 
  -2  12   7      375.01      371.57      9.73 o 
  -1  12   7        5.50        2.97      4.63 o 
   0  12   7      280.44      271.25      8.41 o 
   1  12   7        5.81        7.95      5.42 o 
   2  12   7       20.45       26.74      5.24 o 
   3  12   7       10.12        5.39      6.26 o 
   4  12   7        2.52       -0.32      8.71 o 
   5  12   7       96.60       90.47     16.19 o 
  -6  13   7       23.36        4.57      9.51 o 
  -5  13   7       18.40       29.71      7.11 o 
  -4  13   7       23.66       17.64      7.50 o 
  -3  13   7      223.28      202.41     12.14 o 
  -2  13   7        4.24       -1.37      5.28 o 
  -1  13   7       20.77       25.47      5.46 o 
   0  13   7        5.19        6.85      5.18 o 
   1  13   7        9.41        9.96      5.23 o 
   2  13   7      554.87      534.13     12.30 o 
   3  13   7        1.57       -4.85      5.71 o 
   4  13   7        3.46       -0.59      9.70 o 
   5  13   7      160.69      177.73     19.34 o 
  -5  14   7      226.34      219.31     11.82 o 
  -4  14   7       55.78       59.96      8.87 o 
  -3  14   7       52.33       75.96     10.24 o 
  -2  14   7       61.22       48.75      6.57 o 
  -1  14   7      171.68      165.10      7.68 o 
   0  14   7      195.11      182.85      8.01 o 
   1  14   7      251.94      257.81     13.68 o 
   2  14   7      378.91      361.22     11.04 o 
   3  14   7      497.17      475.04     14.93 o 
   4  14   7       37.99       26.90      8.60 o 
   5  14   7        3.55      -10.23     10.46 o 
  -5  15   7      290.67      303.49     27.38 o 
  -4  15   7      140.30      127.63     11.25 o 
  -3  15   7      183.58      189.90     10.77 o 
  -2  15   7      419.79      412.60     11.97 o 
  -1  15   7      656.58      651.22     14.32 o 
   0  15   7      351.99      348.31     14.16 o 
   1  15   7      479.91      479.58     12.31 o 
   2  15   7       35.44       39.11      6.74 o 
   3  15   7       14.50        1.66      8.11 o 
   4  15   7        0.59        0.72      9.05 o 
  -4  16   7        0.37        2.19      9.29 o 
  -3  16   7       33.96       42.25      9.45 o 
  -2  16   7        7.44       13.16      7.13 o 
  -1  16   7      221.70      213.58     11.89 o 
   0  16   7       59.54       51.60      7.10 o 
   1  16   7      403.95      386.17     11.56 o 
   2  16   7      204.74      213.85      9.76 o 
   3  16   7       92.16       97.43     10.02 o 
  -3  17   7      373.25      378.87     15.48 o 
  -2  17   7      143.43      163.23     11.14 o 
  -1  17   7       59.74       60.70      7.79 o 
   0  17   7      182.30      194.48      9.65 o 
   1  17   7       13.54       12.68      7.39 o 
   2  17   7        9.64        1.31      7.66 o 
  -1  18   7       76.33       84.39      9.79 o 
   0  18   7      173.27      174.06     11.27 o 
  -9   0   8      328.67      381.26     18.74 o 
  -8   0   8        8.81        0.20     10.07 o 
  -7   0   8       11.20        9.81      8.79 o 
  -6   0   8       45.09       48.49      8.33 o 
  -5   0   8      533.69      517.36     30.79 o 
  -4   0   8     1448.63     1342.39    160.56 o 
  -3   0   8     6009.59     5718.27     90.15 o 
  -2   0   8     3385.96     3240.45     51.94 o 
  -1   0   8     8537.11     7958.40    329.89 o 
   0   0   8    11357.17    11779.74    219.76 o 
   1   0   8    12039.73    12739.54    230.95 o 
   3   0   8        3.03       -1.39      1.39 o 
   4   0   8     2265.64     2331.75     37.40 o 
   5   0   8       67.70       64.72      5.73 o 
   6   0   8      462.49      491.42     18.03 o 
   7   0   8      125.97      146.85      9.07 o 
   8   0   8      901.04      967.89     34.84 o 
  -9   1   8      120.35      134.14      9.57 o 
  -8   1   8       94.55       92.38      8.14 o 
  -7   1   8      519.66      525.56     13.04 o 
  -6   1   8      144.22      168.79      7.40 o 
  -5   1   8      267.26      286.54      7.78 o 
  -4   1   8      501.66      498.63     11.11 o 
  -3   1   8       34.81       30.37      2.68 o 
  -2   1   8       40.08       55.04      2.90 o 
  -1   1   8       89.91       62.60     17.93 o 
   0   1   8       71.40       62.12      4.33 o 
   1   1   8     9055.20     9095.87    112.49 o 
   2   1   8     5583.47     5690.99     73.99 o 
   3   1   8     2880.53     2802.20     34.08 o 
   4   1   8     4504.98     4368.48     47.44 o 
   5   1   8     1532.09     1534.95     18.75 o 
   6   1   8      732.72      718.17     11.25 o 
   7   1   8       73.19       74.68      5.64 o 
   8   1   8        4.82        7.43      7.18 o 
  -9   2   8        0.73        7.67      8.01 o 
  -8   2   8       22.79       32.08      7.35 o 
  -7   2   8       11.60       12.52      6.02 o 
  -6   2   8      294.55      289.38      9.36 o 
  -5   2   8     1174.09     1092.28     16.51 o 
  -4   2   8     2203.61     2157.98     35.51 o 
  -3   2   8     3524.32     3569.62     43.21 o 
  -2   2   8     4824.65     4886.23     53.58 o 
  -1   2   8     5560.76     5593.19     74.44 o 
   0   2   8     3816.43     3775.24     53.35 o 
   1   2   8     2251.14     2243.59     22.96 o 
   2   2   8     2145.10     2049.16     21.18 o 
   3   2   8      433.47      394.03      5.86 o 
   4   2   8      198.35      213.94      5.34 o 
   5   2   8      280.78      292.72      7.91 o 
   6   2   8      494.05      483.13      9.91 o 
   7   2   8      188.70      189.24      7.01 o 
   8   2   8        6.90       11.74      7.19 o 
  -8   3   8       56.77       72.26      7.83 o 
  -7   3   8      369.83      362.30     10.40 o 
  -6   3   8      521.37      498.02     10.65 o 
  -5   3   8     3434.93     3341.70     42.67 o 
  -4   3   8      537.15      539.12     10.80 o 
  -3   3   8      191.13      214.14      7.72 o 
  -2   3   8      272.56      332.77      5.37 o 
  -1   3   8     1893.15     2144.78     30.09 o 
   0   3   8     8862.69     9358.38    108.79 o 
   1   3   8      386.88      367.14      4.90 o 
   2   3   8     2953.60     2936.67     29.98 o 
   3   3   8     3786.97     3630.61     36.79 o 
   4   3   8     2727.05     2777.68     31.10 o 
   5   3   8      223.49      223.08      6.58 o 
   6   3   8     1158.77     1137.37     15.38 o 
   7   3   8       66.95       79.20      7.45 o 
   8   3   8      117.70      120.17      8.69 o 
  -8   4   8        6.22       11.78      7.94 o 
  -7   4   8       19.30       17.28      5.84 o 
  -6   4   8       92.31       84.22      5.73 o 
  -5   4   8       40.22       39.66      4.44 o 
  -4   4   8      820.35      781.17     10.87 o 
  -3   4   8     1173.93     1053.34     47.35 o 
  -2   4   8     2541.52     2615.83     28.90 o 
  -1   4   8     6571.58     6978.76     95.20 o 
   0   4   8     1850.31     1856.76     20.88 o 
   1   4   8      464.33      419.22      6.15 o 
   2   4   8        8.91       14.45      2.01 o 
   3   4   8       11.97       13.88      2.19 o 
   4   4   8     1071.34     1046.97     20.08 o 
   5   4   8        1.42        3.06      3.88 o 
   6   4   8       11.87       16.98      4.89 o 
   7   4   8      221.37      213.36      7.12 o 
   8   4   8      159.26      145.91      8.82 o 
  -8   5   8        3.41       -5.53      8.16 o 
  -7   5   8      135.67      144.70     11.28 o 
  -6   5   8       63.31       71.60      7.16 o 
  -5   5   8       18.82       12.73      5.11 o 
  -4   5   8      107.53      109.36      4.34 o 
  -3   5   8      506.17      500.86      9.68 o 
  -2   5   8       23.90       26.70      2.27 o 
  -1   5   8        0.45       -0.73      2.31 o 
   0   5   8      106.86      100.46      2.77 o 
   1   5   8        9.80       14.85      2.37 o 
   2   5   8     1556.91     1523.97     17.75 o 
   3   5   8      293.03      300.86      6.95 o 
   4   5   8       57.85       72.08      4.15 o 
   5   5   8      145.09      154.35      5.75 o 
   6   5   8       17.30       18.64      4.88 o 
   7   5   8       32.66       30.03      5.32 o 
   8   5   8      142.30      147.02      9.08 o 
  -8   6   8       55.79       73.38      9.38 o 
  -7   6   8       25.57       24.43      7.63 o 
  -6   6   8       50.00       63.10      6.87 o 
  -5   6   8       46.65       48.73      5.83 o 
  -4   6   8      184.92      186.47      6.67 o 
  -3   6   8      198.17      211.99      8.20 o 
  -2   6   8       63.22       53.64      2.87 o 
  -1   6   8     1661.25     1810.23     25.77 o 
   0   6   8      232.64      258.20      4.76 o 
   1   6   8       11.46       12.86      2.94 o 
   2   6   8      615.58      588.97      9.58 o 
   3   6   8      111.67      136.85      3.78 o 
   4   6   8       28.04       27.71      4.64 o 
   5   6   8      130.62      120.09      5.53 o 
   6   6   8        0.18       -0.86      4.92 o 
   7   6   8        0.05        0.17      5.72 o 
   8   6   8       15.63       10.02     10.60 o 
  -8   7   8        0.91        2.90      8.43 o 
  -7   7   8      332.47      322.62     12.13 o 
  -6   7   8       44.78       30.00      6.76 o 
  -5   7   8      259.44      282.75     11.09 o 
  -4   7   8       80.65       75.40      4.93 o 
  -3   7   8       23.35       28.58      3.83 o 
  -2   7   8        9.17       12.60      2.65 o 
  -1   7   8      918.60      928.87     12.87 o 
   0   7   8       19.62       30.88      3.18 o 
   1   7   8      533.50      500.58      7.18 o 
   2   7   8     1673.32     1694.43     18.31 o 
   3   7   8      631.49      667.30      8.87 o 
   4   7   8       33.69       36.40      4.59 o 
   5   7   8       22.04       36.03      4.77 o 
   6   7   8      268.60      273.90      8.36 o 
   7   7   8       14.04       14.12      7.85 o 
  -8   8   8       28.59       29.51      8.97 o 
  -7   8   8       70.16       78.31      8.96 o 
  -6   8   8      559.24      613.04     19.10 o 
  -5   8   8       23.97       19.51      6.53 o 
  -4   8   8       61.83       49.49      5.00 o 
  -3   8   8      625.29      623.22     11.76 o 
  -2   8   8      459.33      479.04      8.41 o 
  -1   8   8      378.89      351.32      6.81 o 
   0   8   8     1123.65     1090.35     16.85 o 
   1   8   8     1396.89     1353.62     19.92 o 
   2   8   8       73.03       75.02      3.04 o 
   3   8   8      263.61      269.00      5.52 o 
   4   8   8        2.32        3.93      3.99 o 
   5   8   8       22.46       18.99      6.16 o 
   6   8   8      115.12      132.41      9.47 o 
   7   8   8       51.98       46.09      8.01 o 
  -7   9   8      161.07      160.52     11.30 o 
  -6   9   8      130.72      132.07      9.60 o 
  -5   9   8      533.78      537.13     12.39 o 
  -4   9   8       12.33       12.93      4.90 o 
  -3   9   8      610.89      626.99     12.13 o 
  -2   9   8      576.97      579.52     10.89 o 
  -1   9   8       16.36       16.15      3.13 o 
   0   9   8       52.97       56.98      4.09 o 
   1   9   8      104.83      112.96      4.95 o 
   2   9   8     1028.27      975.05     15.87 o 
   3   9   8      421.25      427.87      8.54 o 
   4   9   8     3008.94     2936.18     41.55 o 
   5   9   8       73.42       70.25      9.83 o 
   6   9   8      265.72      262.13     10.89 o 
   7   9   8        8.45       11.44      8.48 o 
  -7  10   8       51.29       45.14      8.82 o 
  -6  10   8       77.36       71.98      9.25 o 
  -5  10   8      119.08      120.30      7.25 o 
  -4  10   8     1023.96     1038.72     18.08 o 
  -3  10   8      761.52      755.83     14.20 o 
  -2  10   8     2527.02     2513.60     31.96 o 
  -1  10   8     1708.77     1703.74     22.48 o 
   0  10   8      175.28      169.22      5.36 o 
   1  10   8      222.92      224.53      8.48 o 
   2  10   8       48.10       49.54      5.66 o 
   3  10   8      456.57      471.13     15.70 o 
   4  10   8      351.98      328.22      9.39 o 
   5  10   8       20.43       13.92      6.64 o 
   6  10   8        3.68        9.79      7.49 o 
   7  10   8       83.67       81.31     12.36 o 
  -7  11   8      166.89      165.85     10.75 o 
  -6  11   8      250.05      245.43     12.22 o 
  -5  11   8      159.56      162.03     13.15 o 
  -4  11   8      665.26      656.17     13.59 o 
  -3  11   8      239.22      221.92      7.92 o 
  -2  11   8       31.64       41.42      5.62 o 
  -1  11   8      135.96      152.66      5.42 o 
   0  11   8     1983.67     1943.41     28.93 o 
   1  11   8      605.66      586.08     11.80 o 
   2  11   8     1649.11     1627.50     29.24 o 
   3  11   8     1589.48     1553.93     35.37 o 
   4  11   8      192.60      198.96     12.49 o 
   5  11   8      205.29      198.25     18.70 o 
   6  11   8      171.82      187.37     10.20 o 
  -6  12   8       20.83       23.77      9.47 o 
  -5  12   8      118.82      137.44      8.01 o 
  -4  12   8      748.52      747.79     14.99 o 
  -3  12   8      468.11      515.79     11.84 o 
  -2  12   8     1976.50     1978.64     29.81 o 
  -1  12   8     2601.08     2579.26     37.46 o 
   0  12   8     1920.17     1885.34     28.54 o 
   1  12   8     1802.27     1845.41     28.10 o 
   2  12   8      714.13      692.40     15.98 o 
   3  12   8        2.52        6.32      8.39 o 
   4  12   8        8.30       17.76      9.07 o 
   5  12   8       53.04       58.07     16.16 o 
   6  12   8       84.67      104.75     18.86 o 
  -6  13   8      288.87      311.01     13.94 o 
  -5  13   8       35.42       25.48      7.15 o 
  -4  13   8       14.22       20.00      9.91 o 
  -3  13   8        4.62       -4.78      6.96 o 
  -2  13   8      199.31      197.94      8.01 o 
  -1  13   8       10.42        9.38      7.33 o 
   0  13   8      530.79      523.12     11.82 o 
   1  13   8      595.35      558.34     15.84 o 
   2  13   8      446.85      425.20     11.32 o 
   3  13   8     1215.14     1147.56     23.70 o 
   4  13   8      760.32      737.64     23.20 o 
   5  13   8      827.77      888.55     36.98 o 
  -5  14   8      331.35      337.39     13.90 o 
  -4  14   8       84.70       95.89     10.43 o 
  -3  14   8      152.43      141.41     11.85 o 
  -2  14   8      425.66      464.48     11.60 o 
  -1  14   8      106.71      107.60      7.08 o 
   0  14   8      623.60      628.86     13.67 o 
   1  14   8      386.35      377.48     10.91 o 
   2  14   8      245.52      240.38      9.96 o 
   3  14   8       98.88       90.10      9.25 o 
   4  14   8       33.78       38.26      9.64 o 
   5  14   8      105.72       90.59     13.00 o 
  -5  15   8       58.42       85.40     12.41 o 
  -4  15   8       53.19       59.07      9.71 o 
  -3  15   8      131.01      124.35      9.97 o 
  -2  15   8       66.91       69.55      7.22 o 
  -1  15   8        2.19        2.50      6.10 o 
   0  15   8       42.12       58.15      6.93 o 
   1  15   8      120.74      123.38      7.97 o 
   2  15   8      342.42      333.05     11.22 o 
   3  15   8      167.55      184.18     10.92 o 
   4  15   8      136.23      139.85     13.05 o 
  -4  16   8       46.82       47.16     10.00 o 
  -3  16   8      431.52      420.77     15.35 o 
  -2  16   8       16.62        6.63      8.48 o 
  -1  16   8      151.22      161.54     10.46 o 
   0  16   8      147.26      153.67      8.73 o 
   1  16   8        8.90       13.77      6.93 o 
   2  16   8        8.69       -1.38      7.02 o 
   3  16   8       52.12       22.88     12.13 o 
  -3  17   8        0.98       -3.88     13.01 o 
  -2  17   8       17.75        9.12      9.18 o 
  -1  17   8        2.20       -4.56      7.25 o 
   0  17   8       27.36       14.18      7.47 o 
   1  17   8       83.03       96.98     10.01 o 
   2  17   8       97.79      113.56     10.45 o 
  -9   1   9        2.86        4.12      8.10 o 
  -8   1   9       21.32       19.38      7.24 o 
  -7   1   9       46.37       51.66      6.79 o 
  -6   1   9      392.91      341.85     10.12 o 
  -5   1   9       72.38       82.16      4.85 o 
  -3   1   9       61.14       65.22      3.25 o 
  -2   1   9      236.59      214.96      4.15 o 
  -1   1   9      252.43      207.12      4.05 o 
   0   1   9       87.09      108.60      3.30 o 
   1   1   9     1723.84     1829.17     25.17 o 
   2   1   9     1380.92     1445.67     18.30 o 
   3   1   9      192.23      175.10      5.71 o 
   4   1   9       91.31       80.45      4.47 o 
   5   1   9        4.04        5.26      3.63 o 
   6   1   9        2.14        5.74      4.24 o 
   7   1   9      109.55      121.38      6.26 o 
   8   1   9       17.68       15.78      7.52 o 
  -8   2   9        1.34       -4.27      8.05 o 
  -7   2   9       45.71       39.50      6.58 o 
  -6   2   9      460.15      440.17     10.23 o 
  -5   2   9       22.36        4.32      4.60 o 
  -3   2   9     2207.08     2208.01     25.31 o 
  -2   2   9      535.13      655.59      8.59 o 
  -1   2   9       37.67       35.23      1.73 o 
   0   2   9       51.13       76.35      2.38 o 
   1   2   9      932.46      920.61     11.51 o 
   2   2   9      304.65      315.57      5.18 o 
   3   2   9      583.75      577.61      9.08 o 
   4   2   9     1011.28      968.58     12.70 o 
   5   2   9      346.99      342.53      7.39 o 
   6   2   9      198.27      193.24      7.87 o 
   7   2   9      300.10      301.93     10.12 o 
   8   2   9        6.23        6.90      7.53 o 
  -8   3   9      261.46      276.93     11.44 o 
  -7   3   9        4.23       -1.26      5.62 o 
  -6   3   9      109.30       93.87      6.01 o 
  -5   3   9       43.67       42.36      4.38 o 
  -4   3   9      833.37      789.01     31.39 o 
  -3   3   9      396.48      379.92      9.95 o 
  -2   3   9     1792.28     1751.27     21.95 o 
  -1   3   9     3199.16     3218.87     38.75 o 
   0   3   9     3603.69     3601.11     42.72 o 
   1   3   9     5980.92     5870.69     58.57 o 
   2   3   9     2906.60     2984.08     32.94 o 
   3   3   9     1429.30     1422.31     18.87 o 
   4   3   9      251.46      258.14      5.98 o 
   5   3   9       32.84       38.65      4.37 o 
   6   3   9       32.00       29.71      4.61 o 
   7   3   9       37.25       42.14      5.52 o 
   8   3   9       38.75       24.94      6.73 o 
  -8   4   9      492.96      517.87     15.42 o 
  -7   4   9       74.37       83.32      8.01 o 
  -6   4   9     1046.21     1006.42     16.33 o 
  -5   4   9      454.54      463.65     10.21 o 
  -4   4   9      162.10      163.14      5.43 o 
  -2   4   9      153.81      157.80      4.40 o 
  -1   4   9       55.11       53.92      2.86 o 
   0   4   9     1254.15     1333.21     17.06 o 
   1   4   9      704.19      670.36      8.57 o 
   2   4   9     3801.14     3776.62     45.10 o 
   3   4   9     6188.37     6096.52     65.76 o 
   4   4   9     1072.32     1064.82     13.79 o 
   5   4   9     2154.88     2117.24     25.57 o 
   6   4   9      473.23      494.40      9.32 o 
   7   4   9      255.08      259.18      8.82 o 
   8   4   9       26.46       29.73      6.89 o 
  -8   5   9        6.69        6.14      8.16 o 
  -7   5   9      123.49      102.43      8.68 o 
  -6   5   9       60.13       58.94      6.66 o 
  -5   5   9      907.09      897.49     16.90 o 
  -4   5   9      635.66      610.51      9.25 o 
  -3   5   9     3003.30     3024.38     41.61 o 
  -2   5   9     3629.70     3598.80     39.46 o 
  -1   5   9    11480.27    12058.72    142.05 o 
   0   5   9     3442.81     3418.00     41.42 o 
   1   5   9     7376.39     7121.36     70.92 o 
   2   5   9     1894.02     1821.11     20.91 o 
   3   5   9      144.96      148.11      4.36 o 
   4   5   9        3.93        6.40      3.18 o 
   5   5   9       17.17       14.66      3.92 o 
   6   5   9      235.33      230.54      6.79 o 
   7   5   9      193.32      208.40      7.31 o 
   8   5   9      102.72      100.82      7.67 o 
  -8   6   9       95.98      106.61      9.90 o 
  -7   6   9      266.11      270.47     10.89 o 
  -6   6   9      345.20      376.27     11.76 o 
  -5   6   9     1062.46     1049.22     18.98 o 
  -4   6   9     3123.69     3001.40     44.24 o 
  -3   6   9      578.14      557.37     10.62 o 
  -2   6   9      624.01      609.49      9.75 o 
  -1   6   9      590.55      682.68     11.48 o 
   0   6   9      589.68      584.38      8.93 o 
   1   6   9      225.10      243.63      5.20 o 
   2   6   9      994.30      980.74     12.29 o 
   3   6   9     2072.62     2091.65     24.20 o 
   4   6   9      950.26      929.52     13.84 o 
   5   6   9     3034.18     2981.22     33.95 o 
   6   6   9      271.11      278.95      7.58 o 
   7   6   9      643.39      642.45     15.02 o 
  -8   7   9       33.89       33.36      9.23 o 
  -7   7   9       76.96       77.52      8.72 o 
  -6   7   9       50.57       55.09      7.26 o 
  -5   7   9      874.92      854.01     19.23 o 
  -4   7   9       26.38       24.74      4.64 o 
  -3   7   9     6542.76     6508.15     88.15 o 
  -2   7   9     2549.61     2540.32     31.70 o 
  -1   7   9     3521.98     3361.03     46.38 o 
   0   7   9     4356.22     4366.50     59.42 o 
   1   7   9     1318.80     1337.28     15.89 o 
   2   7   9      202.23      228.01      6.74 o 
   3   7   9     1403.46     1417.13     17.32 o 
   4   7   9      310.33      282.61      7.44 o 
   5   7   9        9.16       10.26      4.71 o 
   6   7   9        1.33       -0.10      4.78 o 
   7   7   9       12.71        3.61      7.70 o 
  -8   8   9       11.86       12.99      9.03 o 
  -7   8   9      281.64      295.52     17.65 o 
  -6   8   9     1045.59     1075.86     20.72 o 
  -5   8   9     1564.31     1563.00     29.73 o 
  -4   8   9     1073.77     1086.18     18.12 o 
  -3   8   9     1012.26      987.81     16.51 o 
  -2   8   9      689.10      673.88     14.26 o 
  -1   8   9       65.67       73.60      3.72 o 
   0   8   9      269.41      269.55      7.12 o 
   1   8   9     1835.36     1832.25     23.65 o 
   2   8   9      513.83      520.37      9.85 o 
   3   8   9      490.77      490.77      8.42 o 
   4   8   9      517.82      521.97      9.95 o 
   5   8   9      186.14      179.91      8.60 o 
   6   8   9      116.69      139.46      7.71 o 
   7   8   9      211.14      215.57     10.61 o 
  -7   9   9        0.21        1.07      8.13 o 
  -6   9   9        1.33        1.97      7.31 o 
  -5   9   9       80.74       95.11      8.45 o 
  -4   9   9      245.33      274.69      8.94 o 
  -3   9   9       66.59       70.25      6.13 o 
  -2   9   9      189.99      209.97      8.58 o 
  -1   9   9     1350.16     1334.65     18.13 o 
   0   9   9     2549.65     2560.92     37.89 o 
   1   9   9     1315.52     1298.57     19.96 o 
   2   9   9     1397.39     1338.28     18.43 o 
   3   9   9      225.91      217.60      7.21 o 
   4   9   9       62.14       63.66      5.53 o 
   5   9   9        0.23       -0.38      5.38 o 
   6   9   9      203.07      202.52      8.82 o 
   7   9   9        5.13        9.53      8.07 o 
  -7  10   9       22.04        7.02      8.66 o 
  -6  10   9      150.57      156.36     10.86 o 
  -5  10   9       76.25       73.07      8.47 o 
  -4  10   9        3.00       -5.21      5.21 o 
  -3  10   9       69.06       71.50      5.63 o 
  -2  10   9      429.86      464.69      9.05 o 
  -1  10   9        0.01       -3.26      3.33 o 
   0  10   9      319.91      331.86      7.62 o 
   1  10   9      436.95      438.25      9.63 o 
   2  10   9      847.53      820.53     17.11 o 
   3  10   9      410.49      372.08     14.71 o 
   4  10   9     1471.54     1401.72     21.85 o 
   5  10   9      314.15      330.25     10.20 o 
   6  10   9      220.65      237.21      9.47 o 
  -7  11   9        0.05       -1.31      9.83 o 
  -6  11   9       64.01       83.15     15.18 o 
  -5  11   9      163.30      165.81     10.31 o 
  -4  11   9      324.10      332.90     13.35 o 
  -3  11   9        3.62       -2.81      4.95 o 
  -2  11   9      506.65      489.42      9.49 o 
  -1  11   9      280.90      293.54      7.45 o 
   0  11   9       42.55       40.77      5.02 o 
   1  11   9       17.38       27.41      7.54 o 
   2  11   9      167.75      166.40      7.95 o 
   3  11   9       21.63       28.58      8.13 o 
   4  11   9       75.85       52.91     12.91 o 
   5  11   9        0.29        0.52     14.22 o 
   6  11   9      115.92      144.71      9.67 o 
  -6  12   9       28.31       23.06      9.56 o 
  -5  12   9       35.46       42.84      9.01 o 
  -4  12   9       73.07       73.55      6.92 o 
  -3  12   9       16.24       15.76      5.66 o 
  -2  12   9      111.74      104.56      6.36 o 
  -1  12   9      590.76      590.19     12.53 o 
   0  12   9        1.32       -4.38      5.32 o 
   1  12   9        7.95        8.77      5.11 o 
   2  12   9       13.08       19.86      6.26 o 
   3  12   9       52.19       47.06      9.51 o 
   4  12   9       38.67       41.05     13.06 o 
   5  12   9      116.28      104.72     16.45 o 
   6  12   9      146.62      145.19     19.86 o 
  -6  13   9        2.28       -0.71      9.58 o 
  -5  13   9       16.00       15.73      8.79 o 
  -4  13   9       84.07       88.17      7.42 o 
  -3  13   9      112.02      103.14      8.69 o 
  -2  13   9        5.74        7.29      5.43 o 
  -1  13   9      436.97      427.32     10.92 o 
   0  13   9       91.29       87.23      6.56 o 
   1  13   9       24.08       28.80      5.63 o 
   2  13   9      181.03      179.26      9.21 o 
   3  13   9       39.67       39.71      9.55 o 
   4  13   9       45.05       21.86     13.62 o 
   5  13   9       11.76       -1.01     14.25 o 
  -5  14   9       29.45       22.08     13.91 o 
  -4  14   9        3.08       -5.67      8.19 o 
  -3  14   9       15.30       15.90      7.99 o 
  -2  14   9       35.71       43.05      8.13 o 
  -1  14   9      130.34      128.92      7.78 o 
   0  14   9        8.50        9.98      6.03 o 
   1  14   9       25.04       13.31      5.95 o 
   2  14   9       14.21        0.69      6.30 o 
   3  14   9      141.17      139.03      9.86 o 
   4  14   9      256.16      238.67     14.64 o 
   5  14   9       93.91       94.48     12.98 o 
  -4  15   9       18.91       21.84     10.04 o 
  -3  15   9      182.95      187.42     10.95 o 
  -2  15   9      165.76      154.83     10.39 o 
  -1  15   9      362.68      360.84     11.28 o 
   0  15   9      567.11      564.26     13.56 o 
   1  15   9       82.32       80.16      7.44 o 
   2  15   9      243.79      220.86     11.20 o 
   3  15   9      249.43      231.24     12.10 o 
   4  15   9       16.90       23.56     11.09 o 
  -4  16   9       32.90       22.60     14.59 o 
  -3  16   9        2.41       -8.41      8.41 o 
  -2  16   9       16.53       15.89      8.67 o 
  -1  16   9        0.45       -2.60      7.00 o 
   0  16   9       55.90       51.86      7.61 o 
   1  16   9      379.97      383.02     12.29 o 
   2  16   9      143.25      151.58     11.61 o 
   3  16   9      165.63      143.45     10.92 o 
  -2  17   9       87.83      109.67     16.32 o 
  -1  17   9      250.55      287.04     11.24 o 
   0  17   9      187.84      174.22     14.97 o 
   1  17   9      787.92      831.70     17.79 o 
   2  17   9      216.96      241.14     17.87 o 
  -8   0  10      139.64      143.66     13.14 o 
  -7   0  10      283.48      281.34     13.75 o 
  -6   0  10      181.25      143.90     10.18 o 
  -5   0  10        2.53       -6.77      6.77 o 
  -4   0  10       20.27        5.65      6.95 o 
  -3   0  10     2346.73     2391.89     39.59 o 
  -2   0  10      163.46       89.68      4.85 o 
  -1   0  10     3553.40     3731.88     57.63 o 
   0   0  10    25009.77    26087.32    394.72 o 
   1   0  10     5311.88     5413.60    100.09 o 
   2   0  10     9518.12     9410.10    140.48 o 
   4   0  10      863.68      834.77     23.83 o 
   5   0  10      127.53      121.16      7.03 o 
   6   0  10        8.13        9.96      6.37 o 
   7   0  10       72.43       93.08      8.55 o 
   8   0  10        3.57       -4.97     10.40 o 
  -8   1  10      104.06      113.45      8.51 o 
  -7   1  10      452.77      471.76     12.44 o 
  -6   1  10      498.24      468.49     11.58 o 
  -5   1  10     3168.26     3046.66     49.13 o 
  -4   1  10     1680.01     1737.84     51.38 o 
  -3   1  10     1571.16     1416.14     19.07 o 
  -2   1  10     4432.03     4635.30     51.08 o 
  -1   1  10      319.79      344.41      4.88 o 
   0   1  10       79.36       66.30      2.15 o 
   1   1  10      192.02      221.06      5.07 o 
   2   1  10     2322.39     2265.51     25.34 o 
   3   1  10     1343.78     1326.80     22.72 o 
   4   1  10     4649.31     4618.20     50.31 o 
   5   1  10     1582.91     1575.20     19.47 o 
   6   1  10      839.73      844.71     12.80 o 
   7   1  10      496.40      521.58     10.39 o 
   8   1  10      305.18      294.90     10.98 o 
  -8   2  10       17.32       15.09      7.47 o 
  -7   2  10       35.28       29.58      6.60 o 
  -6   2  10        1.60        2.89      4.87 o 
  -5   2  10      243.91      204.67      6.80 o 
  -4   2  10       18.23       17.97      3.37 o 
  -3   2  10      563.17      553.21      7.98 o 
  -2   2  10     6368.92     6524.34     65.56 o 
  -1   2  10     3517.10     3424.08     37.85 o 
   0   2  10    10492.77    10528.49    105.04 o 
   1   2  10     1679.88     1650.03     17.47 o 
   2   2  10     6934.11     6813.55     81.81 o 
   3   2  10     1928.43     1920.68     24.20 o 
   4   2  10      251.69      252.31      6.07 o 
   5   2  10      116.38      115.41      5.04 o 
   6   2  10        2.43       -0.83      4.38 o 
   7   2  10      102.50      101.57      6.27 o 
   8   2  10       87.77      103.31     10.84 o 
  -8   3  10       55.22       66.88     10.02 o 
  -7   3  10       36.71       45.89      6.24 o 
  -6   3  10      447.57      439.30     10.30 o 
  -5   3  10       17.72       17.56      4.17 o 
  -4   3  10      420.38      422.29      8.52 o 
  -3   3  10     2306.42     2347.84     29.71 o 
  -2   3  10     1032.57      934.48     13.32 o 
  -1   3  10       43.59       93.34      2.68 o 
   0   3  10      818.00      915.54     12.18 o 
   1   3  10      173.01      175.48      4.24 o 
   2   3  10       20.81       16.17      2.38 o 
   3   3  10     1176.56     1161.40     15.78 o 
   4   3  10      154.44      144.74      5.17 o 
   5   3  10      569.21      570.39      9.53 o 
   6   3  10      757.73      742.84     11.92 o 
   7   3  10       40.61       39.46      5.66 o 
   8   3  10       65.73       64.51      7.31 o 
  -8   4  10       53.99       70.05      9.98 o 
  -7   4  10        4.47        6.30      6.98 o 
  -6   4  10       22.07       20.66      5.14 o 
  -5   4  10        2.41        3.20      4.09 o 
  -4   4  10     2632.34     2727.47     35.14 o 
  -3   4  10       92.04       86.79      5.06 o 
  -2   4  10     3405.10     3577.15     43.34 o 
  -1   4  10      217.57      185.17      4.45 o 
   0   4  10       20.32       14.93      1.98 o 
   1   4  10     1721.45     1679.12     17.84 o 
   2   4  10       86.36      108.15      3.51 o 
   3   4  10        8.18        9.30      3.34 o 
   4   4  10     1155.77     1153.48     16.03 o 
   5   4  10       79.84       74.88      4.65 o 
   6   4  10        1.22        0.07      4.64 o 
   7   4  10       31.56       35.02      6.15 o 
   8   4  10       21.76       20.98      8.52 o 
  -8   5  10        0.12        5.36      8.50 o 
  -7   5  10       10.50        4.94      7.02 o 
  -6   5  10      119.27      106.45      8.90 o 
  -5   5  10      883.87      838.24     16.15 o 
  -4   5  10     2627.45     2472.70     32.22 o 
  -3   5  10       14.14       10.93      3.65 o 
  -2   5  10       18.33       21.86      3.21 o 
  -1   5  10     1658.21     1705.03     21.62 o 
   0   5  10        3.91        5.91      2.04 o 
   1   5  10      634.61      625.38      7.91 o 
   2   5  10       38.96       41.48      4.13 o 
   3   5  10      481.54      500.69      8.96 o 
   4   5  10        2.34        1.47      3.43 o 
   5   5  10       16.63       18.63      4.71 o 
   6   5  10       42.28       43.68      5.03 o 
   7   5  10       29.09       27.64      5.75 o 
  -8   6  10        0.45       -5.69      8.29 o 
  -7   6  10       30.53       39.17      8.07 o 
  -6   6  10       17.06        7.62      6.32 o 
  -5   6  10      682.38      664.68     16.28 o 
  -4   6  10       17.58       16.52      3.99 o 
  -3   6  10        0.69        0.50      3.39 o 
  -2   6  10        9.87       14.06      2.61 o 
  -1   6  10      365.36      405.18      6.99 o 
   0   6  10      321.80      378.79      6.12 o 
   1   6  10      766.21      754.27      9.17 o 
   2   6  10       19.77       17.46      2.38 o 
   3   6  10        7.03       -0.21      3.23 o 
   4   6  10      141.65      134.27      5.36 o 
   5   6  10      159.72      150.30      6.91 o 
   6   6  10       17.23       16.82      4.82 o 
   7   6  10       13.06       12.06      5.64 o 
  -8   7  10        7.11       -4.17      8.87 o 
  -7   7  10       11.00       10.63      7.52 o 
  -6   7  10        1.60        0.33      6.72 o 
  -5   7  10     1002.10      945.52     18.15 o 
  -4   7  10      313.75      300.82     10.90 o 
  -3   7  10      397.97      407.44      9.31 o 
  -2   7  10     1153.63     1169.58     16.05 o 
  -1   7  10       12.32       16.25      5.09 o 
   0   7  10       40.89       46.05      3.73 o 
   1   7  10      246.34      239.63      4.75 o 
   2   7  10       19.26       23.18      2.62 o 
   3   7  10      255.33      263.17      6.46 o 
   4   7  10      193.46      203.48      7.19 o 
   5   7  10       10.34        4.74      4.85 o 
   6   7  10       37.49       35.01      5.80 o 
   7   7  10        8.03        5.97      7.04 o 
  -8   8  10       28.41       18.91      9.24 o 
  -7   8  10       47.54       59.53      8.97 o 
  -6   8  10       56.52       44.64      7.54 o 
  -5   8  10      121.20      127.61      8.73 o 
  -4   8  10      886.79      897.94     16.03 o 
  -3   8  10       25.63       29.66      4.36 o 
  -2   8  10      893.44      916.31     13.43 o 
  -1   8  10      528.13      547.50      9.26 o 
   0   8  10     2770.56     2780.90     40.76 o 
   1   8  10      531.74      548.12      9.32 o 
   2   8  10      995.27      974.50     11.78 o 
   3   8  10      167.03      159.79      4.97 o 
   4   8  10       62.11       68.54      5.00 o 
   5   8  10        8.83        8.21      4.90 o 
   6   8  10       23.50       13.38      6.52 o 
   7   8  10       24.85       37.10      7.58 o 
  -7   9  10      203.64      167.42     10.49 o 
  -6   9  10      291.36      311.73     11.64 o 
  -5   9  10       11.13       14.31      7.62 o 
  -4   9  10     1876.86     1855.23     28.36 o 
  -3   9  10     1939.43     1930.30     33.63 o 
  -2   9  10      261.45      264.57      6.66 o 
  -1   9  10      194.75      200.14      5.95 o 
   0   9  10      751.40      772.08     13.45 o 
   1   9  10      446.81      441.44      9.43 o 
   2   9  10      148.22      148.13      5.30 o 
   3   9  10      454.57      447.58      8.33 o 
   4   9  10       24.31       25.44      5.58 o 
   5   9  10       59.10       61.29      6.30 o 
   6   9  10      402.54      384.15     11.92 o 
   7   9  10       16.44        9.13      8.64 o 
  -7  10  10       16.30       11.67      9.77 o 
  -6  10  10       14.83       14.32      7.47 o 
  -5  10  10        1.25       10.06      7.55 o 
  -4  10  10       22.33       18.02      5.62 o 
  -3  10  10      254.70      273.69      8.68 o 
  -2  10  10     3967.92     4010.85     49.53 o 
  -1  10  10      974.40      956.46     14.29 o 
   0  10  10     2362.84     2444.68     35.17 o 
   1  10  10     2837.69     2784.94     39.64 o 
   2  10  10     1226.98     1229.17     23.02 o 
   3  10  10      489.85      504.34     13.86 o 
   4  10  10      575.47      569.11     14.01 o 
   5  10  10       97.36      107.61      7.34 o 
   6  10  10        0.63        5.07      6.71 o 
  -7  11  10       43.14       64.24      9.35 o 
  -6  11  10      483.83      493.70     16.59 o 
  -5  11  10      925.74      921.15     31.19 o 
  -4  11  10      458.43      454.44     11.70 o 
  -3  11  10      516.79      525.41     19.10 o 
  -2  11  10      168.18      173.64      6.00 o 
  -1  11  10      131.31      132.27      6.84 o 
   0  11  10       19.03       15.47      4.57 o 
   1  11  10        1.10        5.04      5.41 o 
   2  11  10      198.95      195.11      8.64 o 
   3  11  10      145.84      151.12     10.91 o 
   4  11  10      329.16      291.78     19.99 o 
   5  11  10      638.38      598.36     28.18 o 
   6  11  10      556.71      590.34     30.57 o 
  -6  12  10        5.84        5.15      9.26 o 
  -5  12  10        1.28       -4.66      8.34 o 
  -4  12  10      482.29      523.12     12.98 o 
  -3  12  10      203.72      208.18      8.20 o 
  -2  12  10       42.84       40.88      4.92 o 
  -1  12  10      636.06      593.78     12.45 o 
   0  12  10      607.24      614.35     12.64 o 
   1  12  10     1236.44     1251.15     20.75 o 
   2  12  10      861.94      826.49     22.48 o 
   3  12  10      342.47      351.40     15.95 o 
   4  12  10      321.19      332.54     21.38 o 
   5  12  10       56.50       77.65     17.30 o 
  -6  13  10       15.03       17.53     11.11 o 
  -5  13  10       40.32       46.77      9.27 o 
  -4  13  10      148.86      148.44      8.32 o 
  -3  13  10      312.64      317.25     18.46 o 
  -2  13  10      257.29      250.04     10.40 o 
  -1  13  10      678.39      659.46     13.65 o 
   0  13  10        7.90        2.06      5.47 o 
   1  13  10        2.11        3.56      5.72 o 
   2  13  10     1195.17     1152.71     23.42 o 
   3  13  10      911.77      833.24     31.13 o 
   4  13  10      555.56      554.37     27.12 o 
   5  13  10      369.62      351.67     25.27 o 
  -5  14  10       13.68        2.12     12.78 o 
  -4  14  10       59.21       50.16      8.97 o 
  -3  14  10      243.12      258.77     11.97 o 
  -2  14  10      251.97      264.07     11.30 o 
  -1  14  10     1107.91     1082.59     19.33 o 
   0  14  10      994.63     1019.88     23.08 o 
   1  14  10      529.71      512.16     12.74 o 
   2  14  10      758.87      781.21     18.97 o 
   3  14  10      373.48      358.99     13.66 o 
   4  14  10        9.06        5.00     15.17 o 
  -4  15  10      138.34      141.54     10.80 o 
  -3  15  10      153.16      138.73     12.12 o 
  -2  15  10      163.40      169.32     20.90 o 
  -1  15  10        2.37        8.24      6.53 o 
   0  15  10       35.68       37.10      7.23 o 
   1  15  10       14.65        9.43      6.43 o 
   2  15  10        8.21       -2.73      8.05 o 
   3  15  10       23.58       21.59      8.96 o 
   4  15  10      213.40      208.74     17.25 o 
  -3  16  10        0.85        3.12      9.11 o 
  -2  16  10       74.15       87.79      9.82 o 
  -1  16  10       80.42       85.95      8.17 o 
   0  16  10       52.34       53.52      7.43 o 
   1  16  10      158.45      156.55      8.95 o 
   2  16  10       11.78       34.64      9.21 o 
   3  16  10       22.45       32.52      9.50 o 
  -2  17  10       24.56       22.65      9.80 o 
  -1  17  10        5.49       11.14      7.55 o 
   0  17  10        5.23        2.46      7.46 o 
   1  17  10        9.89       13.88      7.80 o 
  -8   1  11       94.74       90.72      8.43 o 
  -7   1  11        3.23        8.85      6.21 o 
  -6   1  11        1.18       -5.00      5.00 o 
  -5   1  11       13.81       18.35      4.26 o 
  -4   1  11      148.77      125.43      5.15 o 
  -3   1  11      999.46     1036.79     14.87 o 
  -2   1  11      287.89      279.58      5.36 o 
  -1   1  11      867.54      882.86     13.55 o 
   0   1  11     2189.46     2330.50     24.25 o 
   1   1  11     6296.70     6642.38     78.82 o 
   2   1  11      185.90      204.38      6.10 o 
   3   1  11      898.65      859.20     12.55 o 
   4   1  11      720.31      728.85     10.66 o 
   5   1  11        1.67       -0.39      3.84 o 
   6   1  11        0.72       -1.09      4.49 o 
   7   1  11        6.01        0.14      5.92 o 
   8   1  11        8.43        2.05      6.95 o 
  -8   2  11      177.91      180.55      9.60 o 
  -7   2  11      376.39      359.36     11.74 o 
  -6   2  11      101.69      113.44      6.39 o 
  -5   2  11      210.90      234.15      7.32 o 
  -4   2  11       37.93       42.62      3.88 o 
  -3   2  11      120.39      120.00      4.89 o 
  -2   2  11     1452.39     1479.03     16.01 o 
  -1   2  11     1668.21     1687.07     19.43 o 
   0   2  11      548.46      627.40      8.96 o 
   1   2  11        3.15        8.84      1.59 o 
   2   2  11      143.76      170.80      5.58 o 
   3   2  11     1089.54     1061.34     13.54 o 
   4   2  11      283.74      285.15      6.62 o 
   5   2  11     1737.45     1742.99     21.33 o 
   6   2  11      517.23      514.70     11.85 o 
   7   2  11       56.53       69.34      6.07 o 
   8   2  11       51.47       61.35      8.62 o 
  -8   3  11        2.36       -2.41      9.08 o 
  -7   3  11      130.76      143.86      7.66 o 
  -6   3  11       83.30       94.51      6.09 o 
  -5   3  11      371.95      338.36      8.49 o 
  -4   3  11      198.16      203.69      6.19 o 
  -3   3  11      438.39      410.83      7.44 o 
  -2   3  11      290.65      298.71      5.09 o 
  -1   3  11      716.60      675.90      8.85 o 
   0   3  11      561.47      491.13      9.34 o 
   1   3  11     5154.55     5134.97     55.89 o 
   2   3  11      923.14      909.72     12.68 o 
   3   3  11     3214.47     3190.04     35.39 o 
   4   3  11      274.75      290.08      6.69 o 
   5   3  11      281.97      292.60      7.46 o 
   6   3  11       80.32       84.60      5.52 o 
   7   3  11        0.92       -2.91      5.88 o 
   8   3  11        3.84       -6.00     15.16 o 
  -8   4  11        1.45       16.17      9.30 o 
  -7   4  11        4.11       16.59      7.40 o 
  -6   4  11       94.32      111.29      6.49 o 
  -5   4  11     1374.46     1316.87     19.37 o 
  -4   4  11     4554.92     4401.02     54.96 o 
  -3   4  11     3058.81     2991.17     37.46 o 
  -2   4  11      417.96      376.55      8.47 o 
  -1   4  11     5180.13     5092.40     55.40 o 
   0   4  11      271.97      252.23      4.84 o 
   1   4  11      158.87      162.58      3.97 o 
   2   4  11        8.46       10.31      3.02 o 
   3   4  11      549.88      541.75      9.51 o 
   4   4  11      637.43      635.63      9.87 o 
   5   4  11      360.75      375.00     10.40 o 
   6   4  11      450.13      460.34      9.53 o 
   7   4  11      160.50      164.36      7.26 o 
  -8   5  11       73.75       87.53      9.81 o 
  -7   5  11      273.49      279.29     11.36 o 
  -6   5  11       30.98       40.60      6.82 o 
  -5   5  11      486.89      494.89     12.08 o 
  -4   5  11      100.86       85.32      5.87 o 
  -3   5  11        7.61        5.63      2.78 o 
  -2   5  11      493.97      505.26      8.39 o 
  -1   5  11     4813.51     4824.08     52.67 o 
   0   5  11     2633.55     2619.11     29.39 o 
   1   5  11     6080.18     5943.18     64.66 o 
   2   5  11     2643.60     2781.25     34.15 o 
   3   5  11     2273.90     2262.28     28.49 o 
   4   5  11     1735.31     1700.33     22.61 o 
   5   5  11      236.94      241.73      6.79 o 
   6   5  11      114.64      108.77      5.92 o 
   7   5  11        7.74        3.59      5.71 o 
  -8   6  11        5.28        3.79      8.63 o 
  -7   6  11       93.71      108.50      8.99 o 
  -6   6  11      883.39      846.02     17.57 o 
  -5   6  11      985.96      970.62     18.05 o 
  -4   6  11      112.66      135.84      7.64 o 
  -3   6  11     4267.69     4256.34     58.63 o 
  -2   6  11     4113.53     4198.76     50.93 o 
  -1   6  11      920.45      866.29     14.05 o 
   0   6  11      143.23      133.30      7.40 o 
   1   6  11      616.27      628.03      8.86 o 
   2   6  11      906.98      899.64     11.85 o 
   3   6  11      310.65      309.56      8.69 o 
   4   6  11      663.21      644.96     11.30 o 
   5   6  11       90.92       98.58      9.64 o 
   6   6  11      529.69      530.98     10.49 o 
   7   6  11      241.45      234.33      9.41 o 
  -8   7  11       33.19       41.88      9.41 o 
  -7   7  11      254.53      265.24     11.43 o 
  -6   7  11        7.45       18.05      7.12 o 
  -5   7  11       17.01       19.10      5.92 o 
  -4   7  11       73.31       88.42      7.38 o 
  -3   7  11      478.44      482.16     10.18 o 
  -2   7  11     1646.46     1646.32     21.51 o 
  -1   7  11     3878.00     3982.03     54.68 o 
   0   7  11     2073.26     2055.13     26.17 o 
   1   7  11     3064.30     3019.91     33.98 o 
   2   7  11     5435.73     5389.48     58.63 o 
   3   7  11     1658.38     1654.91     21.87 o 
   4   7  11     1302.21     1339.21     18.94 o 
   5   7  11      859.59      867.63     14.36 o 
   6   7  11       83.65      103.80      6.75 o 
   7   7  11       14.08        6.62      6.94 o 
  -7   8  11      394.90      414.91     13.72 o 
  -6   8  11      194.82      178.97      9.48 o 
  -5   8  11      429.17      416.83     13.62 o 
  -4   8  11     2432.39     2400.49     35.23 o 
  -3   8  11     1331.57     1318.29     20.84 o 
  -2   8  11      311.11      328.17      7.24 o 
  -1   8  11     1429.17     1450.43     22.12 o 
   0   8  11     1036.65     1045.32     16.77 o 
   1   8  11      735.09      731.22     11.43 o 
   2   8  11        4.30        3.15      3.07 o 
   3   8  11      185.74      182.88      5.87 o 
   4   8  11     1707.30     1647.55     22.41 o 
   5   8  11      432.41      402.49      9.78 o 
   6   8  11      574.45      593.26     14.60 o 
   7   8  11      604.11      644.35     22.26 o 
  -7   9  11       12.44       16.61      8.57 o 
  -6   9  11      132.27      141.06      9.11 o 
  -5   9  11       23.35       27.43      7.64 o 
  -4   9  11      128.95      131.63      6.85 o 
  -3   9  11      989.19      943.42     16.59 o 
  -2   9  11      491.29      487.40      9.04 o 
  -1   9  11      488.17      491.08      9.11 o 
   0   9  11     2582.48     2550.46     36.48 o 
   1   9  11      383.43      419.15      9.39 o 
   2   9  11      975.23      993.52     16.69 o 
   3   9  11      993.81      986.49     15.84 o 
   4   9  11        7.31        1.09      4.91 o 
   5   9  11       41.18       51.24      6.34 o 
   6   9  11       38.32       41.77      7.07 o 
  -7  10  11       18.46       21.06      8.92 o 
  -6  10  11        2.39        5.53      7.70 o 
  -5  10  11      273.12      279.40     15.39 o 
  -4  10  11        9.46       12.19      5.77 o 
  -3  10  11      149.20      132.24      6.62 o 
  -2  10  11     1722.31     1724.84     23.22 o 
  -1  10  11        3.14        5.59      3.73 o 
   0  10  11        2.07        7.33      4.38 o 
   1  10  11      124.66      123.38      6.07 o 
   2  10  11       79.00       89.66     16.70 o 
   3  10  11      438.48      428.21     15.37 o 
   4  10  11        5.38       -4.33      7.76 o 
   5  10  11       67.11       75.15      6.92 o 
   6  10  11        2.96        3.47      6.87 o 
  -6  11  11      246.23      256.48     11.59 o 
  -5  11  11      114.80      122.20      9.90 o 
  -4  11  11      174.82      172.46      7.95 o 
  -3  11  11      766.28      758.14     14.84 o 
  -2  11  11       10.29       17.99      5.20 o 
  -1  11  11       22.68       23.91      4.25 o 
   0  11  11      112.38      122.37      5.39 o 
   1  11  11      267.05      278.19     10.25 o 
   2  11  11       80.88       92.54      9.45 o 
   3  11  11       23.35       15.29     11.27 o 
   4  11  11       75.32       82.39     14.47 o 
   5  11  11       34.10       14.12     15.11 o 
   6  11  11      128.36      141.09     18.68 o 
  -6  12  11       12.49       -2.03      9.24 o 
  -5  12  11        3.94       -0.78      8.49 o 
  -4  12  11        0.51        1.16      6.12 o 
  -3  12  11       16.41       13.71      5.95 o 
  -2  12  11       61.15       64.84      6.00 o 
  -1  12  11        0.12       -1.02      5.21 o 
   0  12  11       57.18       49.87      5.66 o 
   1  12  11       56.36       55.72      5.95 o 
   2  12  11        2.17        7.40      8.04 o 
   3  12  11      134.00      123.01     15.14 o 
   4  12  11       36.69       33.32     14.77 o 
   5  12  11      252.13      223.02     20.43 o 
  -6  13  11       12.83       45.20     15.66 o 
  -5  13  11        6.75       -2.29      8.99 o 
  -4  13  11       38.19       21.73      9.07 o 
  -3  13  11      100.40       83.91      8.49 o 
  -2  13  11       69.72       69.18      7.89 o 
  -1  13  11      317.55      296.49      9.67 o 
   0  13  11       13.51       13.41      6.32 o 
   1  13  11      185.67      191.57      8.22 o 
   2  13  11        4.55       17.24     12.27 o 
   3  13  11      112.92       92.75     15.81 o 
   4  13  11       31.28       44.24     15.01 o 
   5  13  11       52.26       46.06     16.27 o 
  -5  14  11       55.62       50.06     14.06 o 
  -4  14  11       18.56       35.34      8.87 o 
  -3  14  11       70.89       67.75      9.06 o 
  -2  14  11      400.59      379.92     15.61 o 
  -1  14  11       10.22        9.20      6.28 o 
   0  14  11       64.62       57.95      6.75 o 
   1  14  11      131.92      120.47      8.13 o 
   2  14  11       39.10       30.90      8.24 o 
   3  14  11        0.21       -9.74      9.74 o 
   4  14  11       15.82       10.56     15.80 o 
  -4  15  11       28.11       25.56      8.87 o 
  -3  15  11        0.64        2.61     10.19 o 
  -2  15  11       12.13        9.17      8.31 o 
  -1  15  11       18.71       14.46      6.60 o 
   0  15  11       28.67       34.29      6.81 o 
   1  15  11      272.98      289.58     10.38 o 
   2  15  11      573.14      568.68     25.90 o 
   3  15  11      302.43      301.29     16.23 o 
  -3  16  11      155.10      182.45     11.92 o 
  -2  16  11      195.34      203.27     12.07 o 
  -1  16  11      360.89      334.93     11.80 o 
   0  16  11      111.22      110.73      8.85 o 
   1  16  11       18.69       10.99      8.44 o 
   2  16  11        0.15       -3.09      8.80 o 
  -2  17  11       60.45       46.63     12.44 o 
  -1  17  11      163.09      160.53     12.03 o 
   0  17  11     1024.60     1010.32     20.02 o 
   1  17  11      277.83      281.98     16.26 o 
  -8   0  12      322.43      340.12     19.85 o 
  -7   0  12       34.82       34.27      9.87 o 
  -6   0  12      647.92      652.26     19.85 o 
  -5   0  12       10.52        4.17      6.73 o 
  -4   0  12      338.23      303.30     13.11 o 
  -3   0  12      467.71      466.16     17.40 o 
  -2   0  12     1939.22     2105.51     33.71 o 
  -1   0  12      623.38      691.40     12.80 o 
   0   0  12     2553.75     2561.85     40.59 o 
   1   0  12     1200.67     1070.96     18.28 o 
   2   0  12     3828.61     3837.81    102.75 o 
   3   0  12     5659.95     5689.51     86.78 o 
   4   0  12     2902.09     2962.89     47.47 o 
   5   0  12       24.08       22.49      5.98 o 
   6   0  12      674.72      645.06     19.14 o 
   7   0  12       13.83        9.50      7.86 o 
  -8   1  12       22.36       27.80      7.88 o 
  -7   1  12      139.23      147.24     12.11 o 
  -6   1  12      437.16      382.08     10.62 o 
  -5   1  12       64.51       76.62      5.11 o 
  -4   1  12     4055.50     4051.47     50.86 o 
  -3   1  12     2707.66     2694.17     34.40 o 
  -2   1  12     5601.59     5651.44     57.14 o 
  -1   1  12     4176.12     4222.20     43.04 o 
   0   1  12     3430.80     3296.29     36.38 o 
   1   1  12      771.59      752.07     15.07 o 
   2   1  12      107.50      104.44      4.71 o 
   3   1  12      185.40      195.72      6.04 o 
   4   1  12      741.51      737.98     10.94 o 
   5   1  12      608.19      586.77     10.17 o 
   6   1  12      386.49      380.13     11.16 o 
   7   1  12      768.82      740.50     16.67 o 
  -8   2  12       46.07       45.72     11.41 o 
  -7   2  12      210.51      211.89     11.02 o 
  -6   2  12      640.89      634.13     12.54 o 
  -5   2  12      308.26      274.57      8.11 o 
  -4   2  12     1325.25     1217.90     17.60 o 
  -3   2  12       51.95       53.66      3.65 o 
  -2   2  12      110.16      125.83      3.14 o 
  -1   2  12      938.66      917.64     10.63 o 
   0   2  12     2719.38     2676.27     32.73 o 
   1   2  12     6890.52     7055.78     76.32 o 
   2   2  12     7031.14     7000.01     81.80 o 
   3   2  12      469.78      447.99      7.71 o 
   4   2  12     1523.15     1515.88     18.76 o 
   5   2  12     2283.00     2312.15     27.38 o 
   6   2  12       96.37      105.50      5.85 o 
   7   2  12      106.38      102.40      6.52 o 
  -8   3  12        1.39        1.88      9.41 o 
  -7   3  12        7.91        1.07      5.78 o 
  -6   3  12      111.36      126.84      6.66 o 
  -5   3  12     1508.35     1422.91     20.68 o 
  -4   3  12      522.57      454.13      9.27 o 
  -3   3  12     1290.16     1282.69     17.50 o 
  -2   3  12     2713.77     2607.91     29.49 o 
  -1   3  12     2344.49     2396.40     25.13 o 
   0   3  12     1603.17     1575.45     18.36 o 
   1   3  12     1482.19     1487.20     16.16 o 
   2   3  12        1.89        0.60      2.83 o 
   3   3  12       26.80       26.92      3.67 o 
   4   3  12      292.61      281.18      6.88 o 
   5   3  12      403.23      403.05      8.68 o 
   6   3  12      187.50      194.96      6.92 o 
   7   3  12       78.32       77.21      6.49 o 
  -8   4  12      143.66      149.36     12.66 o 
  -7   4  12        9.36       13.91      7.70 o 
  -6   4  12      152.48      163.03      9.40 o 
  -5   4  12       15.78       16.36      4.56 o 
  -4   4  12        1.97        7.65      3.72 o 
  -3   4  12       16.02       13.79      2.98 o 
  -2   4  12       43.54       42.22      2.69 o 
  -1   4  12     1359.27     1335.71     15.91 o 
   0   4  12      904.30      936.87     11.79 o 
   1   4  12      558.59      551.01      7.92 o 
   2   4  12      714.04      665.48     10.44 o 
   3   4  12     3391.54     3413.55     41.59 o 
   4   4  12      241.02      234.16      7.12 o 
   5   4  12      188.14      192.60      6.27 o 
   6   4  12        9.20        4.43      5.03 o 
   7   4  12       30.79       32.20      5.91 o 
  -8   5  12        0.03       -0.07      8.69 o 
  -7   5  12       19.07       29.28      8.05 o 
  -6   5  12        2.46       -1.17      6.25 o 
  -5   5  12      336.52      322.85     10.42 o 
  -4   5  12      168.71      168.00      7.27 o 
  -3   5  12     1123.72     1125.07     15.69 o 
  -2   5  12        2.96        5.38      2.68 o 
  -1   5  12       32.81       33.05      2.54 o 
   0   5  12      181.12      180.41      4.48 o 
   1   5  12        2.99        4.12      2.32 o 
   2   5  12     1375.35     1417.94     17.20 o 
   3   5  12      413.88      403.77      8.37 o 
   4   5  12      245.25      225.43      6.90 o 
   5   5  12       98.56       98.46      6.00 o 
   6   5  12        7.99       18.05      5.20 o 
   7   5  12       42.37       42.54      6.16 o 
  -8   6  12        3.27        7.62      8.70 o 
  -7   6  12       56.42       69.19     11.97 o 
  -6   6  12      103.18       94.39      7.83 o 
  -5   6  12       22.06       20.97      6.08 o 
  -4   6  12      499.89      489.83     14.56 o 
  -3   6  12      317.50      325.36      8.34 o 
  -2   6  12      136.91      118.94      4.20 o 
  -1   6  12      195.24      203.39      4.78 o 
   0   6  12        1.62        4.68      2.51 o 
   1   6  12        0.44       -0.26      2.50 o 
   2   6  12      819.30      807.04     11.12 o 
   3   6  12       38.40       40.82      4.21 o 
   4   6  12       18.36       16.86      4.45 o 
   5   6  12        0.22        4.05      4.92 o 
   6   6  12       28.68       14.55      5.93 o 
   7   6  12        3.56        1.92      6.49 o 
  -8   7  12        0.08       13.23      9.16 o 
  -7   7  12        2.88        6.98      8.25 o 
  -6   7  12        7.61        6.64      9.09 o 
  -5   7  12       54.10       52.51      6.70 o 
  -4   7  12       17.75       17.01      6.30 o 
  -3   7  12      668.04      670.34     12.81 o 
  -2   7  12      303.55      326.55      8.19 o 
  -1   7  12      125.91      117.39      5.12 o 
   0   7  12      517.18      466.15      8.43 o 
   1   7  12     1003.38     1012.90     13.10 o 
   2   7  12      582.46      565.96      8.93 o 
   3   7  12      509.01      534.35     10.05 o 
   4   7  12        1.15        7.36      4.48 o 
   5   7  12       68.68       67.50      5.72 o 
   6   7  12        5.21        2.68      5.87 o 
   7   7  12       84.87       92.90      8.37 o 
  -7   8  12        7.78       16.87      8.12 o 
  -6   8  12      177.00      200.84      9.80 o 
  -5   8  12       50.07       54.88      6.93 o 
  -4   8  12      172.59      183.21      9.21 o 
  -3   8  12      909.94      872.49     15.39 o 
  -2   8  12      260.77      267.26      7.89 o 
  -1   8  12      282.04      287.93      7.72 o 
   0   8  12     1084.33     1068.33     17.28 o 
   1   8  12       19.00       17.94      3.60 o 
   2   8  12      193.99      196.23      5.46 o 
   3   8  12     1020.27     1031.72     15.28 o 
   4   8  12      248.55      256.95      7.64 o 
   5   8  12      357.90      352.11      9.81 o 
   6   8  12       61.88       62.99      7.43 o 
   7   8  12      193.77      222.18     20.80 o 
  -7   9  12       12.02       15.15      8.76 o 
  -6   9  12       29.25       39.76      9.48 o 
  -5   9  12      785.47      817.46     24.58 o 
  -4   9  12      716.16      713.16     15.17 o 
  -3   9  12      388.07      393.39     10.10 o 
  -2   9  12      444.59      424.90      9.96 o 
  -1   9  12     1530.11     1540.33     20.89 o 
   0   9  12      155.12      159.27      6.25 o 
   1   9  12       37.70       35.29      5.86 o 
   2   9  12       59.31       67.93      5.52 o 
   3   9  12        9.70       11.23      5.13 o 
   4   9  12       69.54       73.69      5.45 o 
   5   9  12      108.99      105.38      7.34 o 
   6   9  12        5.14        6.96      6.78 o 
  -7  10  12       73.82       79.56      9.70 o 
  -6  10  12       86.42       97.62      9.50 o 
  -5  10  12        6.77        0.28      7.90 o 
  -4  10  12       21.73       28.06      5.75 o 
  -3  10  12      207.53      223.53      8.24 o 
  -2  10  12       43.25       32.49      5.29 o 
  -1  10  12      514.39      515.64      9.77 o 
   0  10  12      953.44      942.92     16.22 o 
   1  10  12     1034.30     1041.88     17.51 o 
   2  10  12     1346.95     1332.27     21.32 o 
   3  10  12      942.67      963.47     24.70 o 
   4  10  12      939.26      892.12     24.09 o 
   5  10  12      848.95      849.69     16.54 o 
   6  10  12      140.25      149.50      9.81 o 
  -6  11  12      231.19      228.51     11.22 o 
  -5  11  12       73.14       80.36     12.22 o 
  -4  11  12      155.83      150.22      7.69 o 
  -3  11  12     1050.11     1063.14     18.72 o 
  -2  11  12     1607.69     1652.41     36.07 o 
  -1  11  12     1226.98     1194.66     17.34 o 
   0  11  12     1454.46     1462.26     20.55 o 
   1  11  12      609.54      596.66     14.47 o 
   2  11  12      411.07      436.24     23.57 o 
   3  11  12       90.81       97.16     14.91 o 
   4  11  12       29.52       33.68      9.18 o 
   5  11  12      440.45      401.07     17.42 o 
  -6  12  12      190.43      191.86     11.08 o 
  -5  12  12      169.27      173.22     11.17 o 
  -4  12  12      117.59      115.95      7.65 o 
  -3  12  12      401.22      388.29     10.98 o 
  -2  12  12      116.16      116.45      7.65 o 
  -1  12  12      840.03      857.08     16.01 o 
   0  12  12      273.30      299.67     13.96 o 
   1  12  12     1414.34     1379.52     26.29 o 
   2  12  12      825.30      829.18     22.97 o 
   3  12  12     1087.66     1142.46     40.95 o 
   4  12  12      712.81      721.13     31.26 o 
   5  12  12       20.52       13.45     16.11 o 
  -5  13  12      101.34      108.97     10.82 o 
  -4  13  12      889.81      924.63     18.26 o 
  -3  13  12      391.13      391.39     15.12 o 
  -2  13  12      784.63      762.79     18.11 o 
  -1  13  12      811.76      817.68     15.88 o 
   0  13  12      270.53      267.03     12.67 o 
   1  13  12       26.12       24.75      7.10 o 
   2  13  12      171.66      193.15     22.47 o 
   3  13  12        6.19       -1.62     12.90 o 
   4  13  12       79.01       67.50     16.07 o 
   5  13  12       44.78       50.95     17.81 o 
  -5  14  12      198.17      202.15     16.66 o 
  -4  14  12       35.94       51.68      9.27 o 
  -3  14  12        3.59        2.55      8.11 o 
  -2  14  12       26.39       32.75      8.39 o 
  -1  14  12       45.87       53.10      7.94 o 
   0  14  12      159.53      162.91     10.95 o 
   1  14  12      971.34      959.34     20.91 o 
   2  14  12      273.40      291.70     12.29 o 
   3  14  12      105.48      102.73     16.72 o 
   4  14  12      192.00      244.12     22.40 o 
  -4  15  12       89.92      113.83     17.96 o 
  -3  15  12       96.43      101.52     14.80 o 
  -2  15  12       79.53       78.16     12.40 o 
  -1  15  12       46.95       58.49      7.63 o 
   0  15  12      254.95      260.75     10.01 o 
   1  15  12       44.32       45.95     15.31 o 
   2  15  12      121.71      137.63     10.42 o 
   3  15  12       58.72       60.72     11.88 o 
  -3  16  12       27.55       27.36      9.68 o 
  -2  16  12      128.09      137.05     14.77 o 
  -1  16  12       43.69       51.45      9.17 o 
   0  16  12       25.40       27.34      7.65 o 
   1  16  12       40.77       41.58      9.15 o 
   2  16  12       59.68       66.20     14.98 o 
  -1  17  12        1.15      -10.65     10.65 o 
   0  17  12        9.93        4.54      7.79 o 
  -8   1  13        1.64       11.76      7.74 o 
  -7   1  13        2.90        8.91      6.43 o 
  -6   1  13       16.86       14.25      7.17 o 
  -5   1  13      393.58      333.07      9.55 o 
  -4   1  13       16.23       11.70      3.86 o 
  -3   1  13      129.38      102.29      4.46 o 
  -2   1  13       44.48       60.78      3.09 o 
  -1   1  13      100.53       97.56      4.30 o 
   0   1  13       16.61       24.91      2.57 o 
   1   1  13       43.95       50.30      4.15 o 
   2   1  13      747.67      747.35     14.76 o 
   3   1  13       95.74       86.08      4.13 o 
   4   1  13      368.03      366.67      7.77 o 
   5   1  13        3.65        8.15      4.30 o 
   6   1  13      153.13      138.80      6.36 o 
   7   1  13        8.71        7.95      5.84 o 
  -8   2  13       38.25       40.68      8.09 o 
  -7   2  13        0.63        4.30      7.17 o 
  -6   2  13        0.79        0.07      5.31 o 
  -5   2  13      173.94      152.68      6.30 o 
  -4   2  13      121.11      108.13      5.09 o 
  -3   2  13     5438.02     5262.91     64.79 o 
  -2   2  13      139.24      133.94      3.55 o 
  -1   2  13     3633.06     3691.06     41.09 o 
   0   2  13     1539.57     1531.19     19.66 o 
   1   2  13      149.22      197.98      5.58 o 
   2   2  13      548.99      545.78     10.53 o 
   3   2  13      198.13      191.62      6.25 o 
   4   2  13      415.39      423.39      8.80 o 
   5   2  13      163.08      163.24      6.06 o 
   6   2  13       29.97       33.98      5.29 o 
   7   2  13       11.08        0.29      5.83 o 
  -8   3  13      201.84      183.75     12.45 o 
  -7   3  13      188.35      172.33      8.28 o 
  -6   3  13       19.76        8.48      5.39 o 
  -5   3  13     1054.34     1027.82     16.47 o 
  -4   3  13        5.21        7.72      3.80 o 
  -3   3  13     2046.25     1961.21     25.94 o 
  -2   3  13      402.01      424.77      6.64 o 
  -1   3  13      374.92      404.75      6.43 o 
   0   3  13      541.05      562.92      8.25 o 
   1   3  13      977.24      978.21     15.35 o 
   2   3  13     2220.12     2168.11     27.28 o 
   3   3  13     1096.19     1107.55     15.77 o 
   4   3  13     1943.90     1950.35     23.40 o 
   5   3  13      214.20      216.44      8.38 o 
   6   3  13        7.91        3.98      5.02 o 
   7   3  13       89.58       95.10      6.87 o 
  -8   4  13      156.73      141.71     13.32 o 
  -7   4  13        1.06       -2.91      7.54 o 
  -6   4  13      330.19      323.98     11.37 o 
  -5   4  13      841.39      789.20     13.60 o 
  -4   4  13       26.28       19.05      4.04 o 
  -3   4  13     1650.37     1661.92     20.15 o 
  -2   4  13     4659.86     4629.80     51.26 o 
  -1   4  13     2920.25     2785.88     31.27 o 
   0   4  13     3121.30     3141.76     35.08 o 
   1   4  13     2910.99     2914.12     35.79 o 
   2   4  13     2515.58     2519.73     31.35 o 
   3   4  13      548.55      522.40      9.63 o 
   4   4  13       76.93       77.25      5.12 o 
   5   4  13      277.45      265.59      7.35 o 
   6   4  13      319.38      296.89      8.19 o 
   7   4  13       54.74       44.04      6.33 o 
  -8   5  13       31.47       33.34      8.81 o 
  -7   5  13      528.83      523.92     15.30 o 
  -6   5  13      861.14      853.23     17.65 o 
  -5   5  13      548.51      556.08     25.05 o 
  -4   5  13      298.27      293.99      9.29 o 
  -3   5  13      620.15      589.95     10.78 o 
  -2   5  13      624.98      562.45      9.26 o 
  -1   5  13      195.85      191.80      4.74 o 
   0   5  13      460.79      416.38      6.93 o 
   1   5  13     1833.77     1799.64     23.16 o 
   2   5  13     1996.16     1976.34     25.23 o 
   3   5  13     2449.08     2455.91     33.53 o 
   4   5  13     1874.40     1841.37     34.33 o 
   5   5  13     1524.95     1491.42     21.24 o 
   6   5  13     1388.40     1353.39     20.29 o 
   7   5  13      219.80      239.33      9.26 o 
  -8   6  13       37.68       45.11      9.23 o 
  -7   6  13       12.92       10.89      7.70 o 
  -6   6  13       52.16       42.82      7.49 o 
  -5   6  13      138.24      124.96      7.68 o 
  -4   6  13     3480.03     3347.35     48.86 o 
  -3   6  13     1520.22     1456.56     22.52 o 
  -2   6  13     2576.72     2539.99     36.19 o 
  -1   6  13     1973.39     1941.41     22.59 o 
   0   6  13     5475.61     5387.99     59.04 o 
   1   6  13     1641.50     1692.99     22.92 o 
   2   6  13      831.59      866.34     13.01 o 
   3   6  13       17.59       20.11      4.20 o 
   4   6  13        2.82       -0.84      5.56 o 
   5   6  13        9.24        2.98      5.32 o 
   6   6  13      206.99      188.92      8.12 o 
   7   6  13      110.10      115.17      8.06 o 
  -7   7  13      174.50      172.34     10.57 o 
  -6   7  13       51.14       53.54      7.65 o 
  -5   7  13      461.20      500.17     12.71 o 
  -4   7  13      413.79      410.78     13.10 o 
  -3   7  13       57.78       55.21      5.03 o 
  -2   7  13        0.94        4.75      3.99 o 
  -1   7  13      153.74      146.93      5.66 o 
   0   7  13     1947.47     1916.01     24.82 o 
   1   7  13     2166.93     2133.48     27.18 o 
   2   7  13     1447.20     1517.84     20.27 o 
   3   7  13     2586.71     2547.02     32.21 o 
   4   7  13     1276.74     1254.30     18.28 o 
   5   7  13      569.79      581.06     11.86 o 
   6   7  13      475.95      516.30     11.90 o 
   7   7  13        5.52       -0.88      6.90 o 
  -7   8  13        0.19        7.77      8.33 o 
  -6   8  13       19.36       12.43      7.74 o 
  -5   8  13       46.66       45.04      6.88 o 
  -4   8  13      847.34      798.55     18.54 o 
  -3   8  13       19.15       18.39      4.65 o 
  -2   8  13     2391.69     2395.31     34.80 o 
  -1   8  13     1541.05     1603.36     24.38 o 
   0   8  13      481.85      497.82      9.31 o 
   1   8  13      974.11      947.73     15.85 o 
   2   8  13      138.83      142.26      5.33 o 
   3   8  13      354.26      358.42      8.52 o 
   4   8  13       49.19       54.53      5.41 o 
   5   8  13       45.91       44.49      6.02 o 
   6   8  13      123.20      118.74      8.37 o 
  -7   9  13        6.80        7.41      8.63 o 
  -6   9  13      257.34      266.47     11.41 o 
  -5   9  13       68.74       74.01      7.76 o 
  -4   9  13       50.17       56.67      7.87 o 
  -3   9  13      227.54      236.78      8.28 o 
  -2   9  13        6.06        5.60      6.54 o 
  -1   9  13       58.21       53.33      5.76 o 
   0   9  13      585.80      632.49     18.11 o 
   1   9  13      180.35      181.10      7.52 o 
   2   9  13     1081.95     1030.39     17.62 o 
   3   9  13      374.86      402.80     10.50 o 
   4   9  13     1064.30     1093.29     16.86 o 
   5   9  13      453.93      468.84     15.48 o 
   6   9  13       35.65       37.79      7.54 o 
  -7  10  13        3.00       16.32      8.85 o 
  -6  10  13       70.76       83.38      8.89 o 
  -5  10  13      113.58      131.56     10.19 o 
  -4  10  13      121.74      127.56     17.62 o 
  -3  10  13     1406.63     1408.70     22.82 o 
  -2  10  13      120.99      127.25      6.59 o 
  -1  10  13      466.83      467.37      9.57 o 
   0  10  13      748.53      757.36     14.28 o 
   1  10  13      375.70      335.14     13.48 o 
   2  10  13        6.94       13.64      5.39 o 
   3  10  13       90.16       96.48      9.50 o 
   4  10  13      124.22       95.48     10.47 o 
   5  10  13       34.89       39.23     10.43 o 
   6  10  13       37.54       45.74      7.81 o 
  -6  11  13       45.63       28.12      8.54 o 
  -5  11  13       17.49       20.05      8.87 o 
  -4  11  13      175.45      168.70     10.44 o 
  -3  11  13       14.95       17.81      5.74 o 
  -2  11  13        0.09        5.75      8.43 o 
  -1  11  13       24.77       19.06      4.66 o 
   0  11  13       12.40        5.40      5.08 o 
   1  11  13       20.24       23.48      7.76 o 
   2  11  13      414.85      404.78     22.47 o 
   3  11  13        9.03       31.98     13.28 o 
   4  11  13        4.06        2.11      9.21 o 
   5  11  13        7.52       -0.15     10.60 o 
  -6  12  13       12.99       11.52      8.97 o 
  -5  12  13        3.31        1.22      8.86 o 
  -4  12  13       65.32       61.29      9.10 o 
  -3  12  13        0.35        6.40      7.93 o 
  -2  12  13        5.47       -0.86      5.69 o 
  -1  12  13      208.23      209.38      7.12 o 
   0  12  13        2.66        2.52      5.44 o 
   1  12  13       45.68       43.86     11.46 o 
   2  12  13       11.72        6.51      8.38 o 
   3  12  13      194.82      194.70     17.89 o 
   4  12  13       90.31       91.71     16.33 o 
   5  12  13       42.90       52.60     16.46 o 
  -5  13  13        0.36       -6.12      9.06 o 
  -4  13  13        2.30        6.59      7.00 o 
  -3  13  13        9.37        4.41      6.55 o 
  -2  13  13      148.38      147.41     11.38 o 
  -1  13  13      428.28      427.47     11.61 o 
   0  13  13        5.82        3.18      5.93 o 
   1  13  13       16.46       16.24      7.20 o 
   2  13  13       67.39       86.59     13.16 o 
   3  13  13       20.25       18.50     14.86 o 
   4  13  13       17.31       12.50     15.13 o 
  -4  14  13       18.62       12.80     15.74 o 
  -3  14  13      112.74      130.69     10.34 o 
  -2  14  13       99.11       98.22      9.44 o 
  -1  14  13      398.75      397.84     17.42 o 
   0  14  13      740.26      702.63     15.10 o 
   1  14  13      516.21      493.57     14.95 o 
   2  14  13       14.64       25.60     11.99 o 
   3  14  13        8.88      -14.76     14.76 o 
   4  14  13        3.70        9.49     16.61 o 
  -4  15  13       72.60       54.63     19.36 o 
  -3  15  13      111.29      119.41     10.47 o 
  -2  15  13        9.98        5.29      8.76 o 
  -1  15  13        7.54        4.59     12.09 o 
   0  15  13      576.74      565.54     14.22 o 
   1  15  13       57.77       55.51      8.87 o 
   2  15  13      303.60      329.05     13.73 o 
   3  15  13       10.49       10.92     11.62 o 
  -3  16  13      227.09      255.79     24.05 o 
  -2  16  13      344.43      352.51     14.73 o 
  -1  16  13      425.56      453.35     16.17 o 
   0  16  13      109.94      132.38     10.58 o 
   1  16  13       31.03       27.12      9.25 o 
   2  16  13       35.66       37.23     11.88 o 
  -8   0  14        3.28        6.25     10.75 o 
  -7   0  14       29.87       21.80      9.99 o 
  -6   0  14      383.30      394.78     17.60 o 
  -5   0  14     1061.96     1012.24     46.18 o 
  -4   0  14     3514.81     3195.63     64.38 o 
  -3   0  14     2975.10     2995.92     60.06 o 
  -2   0  14     6970.74     6876.74    117.79 o 
  -1   0  14      241.16      229.02     14.32 o 
   0   0  14      345.14      322.75     16.54 o 
   1   0  14     1691.76     1779.76     35.98 o 
   2   0  14     1840.92     1858.48     37.96 o 
   3   0  14     3693.80     3734.95     58.63 o 
   4   0  14      111.72      117.21      7.26 o 
   5   0  14     2403.40     2335.78     39.44 o 
   6   0  14      233.50      220.70     10.66 o 
   7   0  14       12.11       23.88      8.57 o 
  -8   1  14       15.26       22.01      8.04 o 
  -7   1  14        4.88        5.75      6.56 o 
  -6   1  14       29.30       34.06      6.50 o 
  -5   1  14      234.78      234.65      8.38 o 
  -4   1  14      960.76      935.03     14.75 o 
  -3   1  14      352.72      326.58      8.31 o 
  -2   1  14     5520.75     5567.26     56.53 o 
  -1   1  14     5605.82     5556.78     60.60 o 
   0   1  14     4234.39     4160.59     55.20 o 
   1   1  14     6304.39     6479.65    126.29 o 
   2   1  14      900.46      859.70     14.34 o 
   3   1  14     2461.67     2481.92     31.30 o 
   4   1  14       41.25       37.52      4.39 o 
   5   1  14       24.91       18.67      4.63 o 
   6   1  14       26.57       25.46      5.39 o 
   7   1  14       95.48       92.95      6.85 o 
  -8   2  14       61.59       75.95      8.71 o 
  -7   2  14      404.14      416.97     13.65 o 
  -6   2  14      562.45      552.90     13.23 o 
  -5   2  14      900.12      896.91     14.90 o 
  -4   2  14      570.92      601.35     11.21 o 
  -3   2  14       20.82       26.41      3.70 o 
  -2   2  14       64.99       54.40      3.60 o 
  -1   2  14        3.05        0.48      1.65 o 
   0   2  14       81.64       90.24      3.48 o 
   1   2  14      502.71      496.88     16.47 o 
   2   2  14      136.34      119.25      5.34 o 
   3   2  14     1752.36     1758.69     23.31 o 
   4   2  14     1887.73     1914.02     23.26 o 
   5   2  14      470.20      473.10      9.62 o 
   6   2  14      364.49      347.20      9.26 o 
   7   2  14      570.65      591.46     11.99 o 
  -8   3  14      247.46      243.78     13.59 o 
  -7   3  14       24.08       12.28     12.77 o 
  -6   3  14       66.94       58.73      6.07 o 
  -5   3  14       13.64       10.65      4.81 o 
  -4   3  14      717.00      701.38     12.23 o 
  -3   3  14     3073.77     3046.84     38.79 o 
  -2   3  14     1154.90     1066.24     14.97 o 
  -1   3  14     2232.39     2203.62     25.36 o 
   0   3  14     2484.86     2566.52     29.16 o 
   1   3  14     2143.78     2062.76     29.12 o 
   2   3  14      469.99      478.32     11.37 o 
   3   3  14      578.51      570.01     10.34 o 
   4   3  14       26.53       30.29      5.00 o 
   5   3  14       45.15       40.29      5.01 o 
   6   3  14        1.46       -5.07      5.07 o 
   7   3  14       24.34       21.48      6.33 o 
  -8   4  14       56.19       58.47     10.82 o 
  -7   4  14      164.98      168.89      9.99 o 
  -6   4  14      182.37      186.50      9.44 o 
  -5   4  14       15.36       15.24      4.89 o 
  -4   4  14      164.96      183.80      8.35 o 
  -3   4  14      655.42      646.72     11.09 o 
  -2   4  14      254.76      257.07      5.94 o 
  -1   4  14       49.13       54.31      2.79 o 
   0   4  14       17.52       23.06      2.40 o 
   1   4  14      660.97      646.81     13.50 o 
   2   4  14     2083.88     2114.61     30.48 o 
   3   4  14      190.66      211.51      6.59 o 
   4   4  14     1548.14     1505.30     21.02 o 
   5   4  14      686.93      666.22     15.05 o 
   6   4  14      465.09      461.07     11.20 o 
   7   4  14       73.86       79.59      7.50 o 
  -8   5  14      142.16      124.07     14.59 o 
  -7   5  14        3.48        4.44      7.92 o 
  -6   5  14        1.98        0.74      6.68 o 
  -5   5  14        0.13        4.24      5.82 o 
  -4   5  14      241.49      197.55      7.96 o 
  -3   5  14        3.44        2.57      3.09 o 
  -2   5  14      175.50      160.93      4.93 o 
  -1   5  14      591.99      568.39      8.56 o 
   0   5  14       20.21       17.93      3.19 o 
   1   5  14       40.80       62.27      3.91 o 
   2   5  14     1262.42     1257.66     19.52 o 
   3   5  14      397.72      381.27      8.66 o 
   4   5  14      121.41      126.30      6.12 o 
   5   5  14      139.16      126.37      6.78 o 
   6   5  14      182.43      163.09      7.73 o 
   7   5  14       36.71       43.49      7.34 o 
  -8   6  14       27.99       28.42     12.90 o 
  -7   6  14       49.91       55.50      8.47 o 
  -6   6  14       22.81       23.18      7.53 o 
  -5   6  14       65.35       61.87      9.40 o 
  -4   6  14       83.10       91.97      6.62 o 
  -3   6  14       59.40       55.23      4.46 o 
  -2   6  14      210.80      210.78      6.89 o 
  -1   6  14      190.76      210.42      5.41 o 
   0   6  14       47.72       70.17      3.54 o 
   1   6  14      128.96       97.58      4.45 o 
   2   6  14       70.59       79.40      5.35 o 
   3   6  14       14.91       15.82      4.42 o 
   4   6  14        0.07        5.95      4.64 o 
   5   6  14       11.88       11.77      5.50 o 
   6   6  14       17.06       17.63      6.32 o 
   7   6  14        2.59        6.03      8.92 o 
  -7   7  14        9.74       11.57      8.28 o 
  -6   7  14        5.22        6.26      7.31 o 
  -5   7  14        0.71        0.25      6.24 o 
  -4   7  14       52.01       41.59      6.18 o 
  -3   7  14       21.71       17.67      4.69 o 
  -2   7  14      197.06      201.39      6.92 o 
  -1   7  14      807.54      779.27     13.98 o 
   0   7  14       35.82       35.20      3.77 o 
   1   7  14      246.50      247.89      8.88 o 
   2   7  14        4.87        0.53      4.37 o 
   3   7  14       19.16       15.79      4.46 o 
   4   7  14       10.60       11.62      5.05 o 
   5   7  14       95.61       97.93      6.55 o 
   6   7  14        3.29        3.75      6.20 o 
  -7   8  14        3.58        9.64      8.58 o 
  -6   8  14      201.42      211.57     17.40 o 
  -5   8  14      115.92      110.51      8.22 o 
  -4   8  14        5.03       10.27      7.05 o 
  -3   8  14      530.75      511.69     11.58 o 
  -2   8  14      175.61      162.47      9.31 o 
  -1   8  14        2.73        8.16      4.35 o 
   0   8  14        1.83        3.78      3.66 o 
   1   8  14       20.05       17.25      4.49 o 
   2   8  14      512.93      515.46     11.10 o 
   3   8  14      261.65      245.00      8.11 o 
   4   8  14      752.56      779.03     13.71 o 
   5   8  14      378.59      377.54     10.45 o 
   6   8  14      366.94      340.05     12.93 o 
  -7   9  14        3.29        7.94      8.75 o 
  -6   9  14        0.05       -7.51      7.51 o 
  -5   9  14        1.13       -1.11      7.06 o 
  -4   9  14       84.60       76.64      8.56 o 
  -3   9  14      182.38      179.59      7.58 o 
  -2   9  14      116.22      138.65      6.65 o 
  -1   9  14      710.90      713.80     13.59 o 
   0   9  14      215.28      218.41      8.84 o 
   1   9  14     2199.40     2119.79     31.01 o 
   2   9  14     1331.15     1332.27     52.26 o 
   3   9  14      826.98      849.43     18.37 o 
   4   9  14      119.87      132.52      9.88 o 
   5   9  14       12.51        9.15      6.65 o 
   6   9  14       26.52       16.24      7.53 o 
  -6  10  14       14.48        4.36     11.21 o 
  -5  10  14      364.29      360.48     12.30 o 
  -4  10  14      467.22      481.52     15.22 o 
  -3  10  14      127.19      128.10      7.07 o 
  -2  10  14       77.45       84.27      6.11 o 
  -1  10  14       16.32        7.23      4.35 o 
   0  10  14       40.63       38.60      5.46 o 
   1  10  14      326.95      319.75     11.38 o 
   2  10  14      390.88      406.59     12.54 o 
   3  10  14      475.95      496.60     18.72 o 
   4  10  14      555.23      539.88     18.91 o 
   5  10  14       78.86       82.34     11.21 o 
  -6  11  14        4.07        0.55      8.49 o 
  -5  11  14       27.67       16.71      9.02 o 
  -4  11  14       90.27       88.93      9.33 o 
  -3  11  14     1389.56     1353.23     22.67 o 
  -2  11  14      230.93      231.10      8.56 o 
  -1  11  14     1195.17     1199.67     17.85 o 
   0  11  14     1464.50     1452.02     23.36 o 
   1  11  14      770.47      760.44     19.08 o 
   2  11  14      474.07      490.44     23.52 o 
   3  11  14      189.61      171.41     11.95 o 
   4  11  14       10.20        9.81     10.10 o 
   5  11  14      125.28      113.68     12.16 o 
  -6  12  14      110.92       89.92     17.23 o 
  -5  12  14      237.75      254.93     17.07 o 
  -4  12  14      546.60      518.45     16.32 o 
  -3  12  14      213.43      207.71      8.92 o 
  -2  12  14      189.83      186.72      8.15 o 
  -1  12  14       88.37       99.11      6.03 o 
   0  12  14        2.17        9.00      7.99 o 
   1  12  14      600.49      587.74     28.49 o 
   2  12  14      368.14      347.10     21.11 o 
   3  12  14      629.30      600.55     29.25 o 
   4  12  14      138.58      141.41     18.17 o 
   5  12  14      872.92      906.82     39.21 o 
  -5  13  14      236.22      232.05     13.00 o 
  -4  13  14        3.18        5.98      8.76 o 
  -3  13  14      595.10      608.40     14.24 o 
  -2  13  14     1785.53     1750.89     32.95 o 
  -1  13  14      752.07      777.24     25.97 o 
   0  13  14      859.02      825.58     16.99 o 
   1  13  14      853.39      859.97     19.75 o 
   2  13  14      136.48      124.91     16.72 o 
   3  13  14       73.36       69.59     15.47 o 
   4  13  14       61.86       54.68     16.56 o 
  -4  14  14        9.75        2.12     12.74 o 
  -3  14  14       97.26       94.78      9.68 o 
  -2  14  14      234.05      262.13     12.25 o 
  -1  14  14        0.07       -0.94      7.70 o 
   0  14  14        1.96        3.08      7.53 o 
   1  14  14       23.01       16.12      8.09 o 
   2  14  14       36.03       34.90     19.81 o 
   3  14  14      355.05      342.32     24.49 o 
  -3  15  14       20.78       25.63      9.43 o 
  -2  15  14       18.85        7.22     12.37 o 
  -1  15  14      523.93      525.47     16.55 o 
   0  15  14      478.63      467.03     23.16 o 
   1  15  14       75.41       87.72      9.60 o 
   2  15  14      302.47      286.57     15.65 o 
  -2  16  14        7.48        5.65      9.02 o 
  -1  16  14      259.43      266.56     13.04 o 
   0  16  14      236.73      208.70     11.71 o 
   1  16  14       43.38       36.89      9.52 o 
  -8   1  15       15.04       14.25      8.11 o 
  -7   1  15       59.55       61.56      7.72 o 
  -6   1  15      179.20      189.50      8.59 o 
  -5   1  15      332.11      286.08      9.63 o 
  -4   1  15     1136.09     1045.73     17.88 o 
  -3   1  15      609.66      541.64      9.98 o 
  -2   1  15      151.91      142.92      4.36 o 
  -1   1  15      349.89      338.06      6.16 o 
   0   1  15        9.90       14.64      2.30 o 
   1   1  15        9.88       13.87      3.78 o 
   2   1  15      223.17      229.26      7.36 o 
   3   1  15      144.93      153.20      6.66 o 
   4   1  15      176.81      169.00      6.52 o 
   5   1  15       34.98       33.01      5.07 o 
   6   1  15        8.74        4.82      5.43 o 
   7   1  15        9.41       10.22      6.31 o 
  -8   2  15      105.46      109.95      9.53 o 
  -7   2  15       76.29       85.61      8.05 o 
  -6   2  15       66.26       67.69      6.89 o 
  -5   2  15        1.53       -1.87      4.86 o 
  -4   2  15      124.69      110.27      5.50 o 
  -3   2  15      493.05      448.37      9.11 o 
  -2   2  15      342.83      333.56      8.68 o 
  -1   2  15     1235.36     1178.63     13.59 o 
   0   2  15     2258.22     2241.21     28.16 o 
   1   2  15     1716.58     1659.78     24.17 o 
   2   2  15     2512.81     2480.87     34.92 o 
   3   2  15      127.99      119.15      5.42 o 
   4   2  15     1913.16     1900.29     25.48 o 
   5   2  15        1.98        5.99      4.78 o 
   6   2  15       77.51       75.55      6.22 o 
   7   2  15        0.66        4.93      6.41 o 
  -8   3  15        6.11        7.68     10.36 o 
  -7   3  15        2.84       -1.99      9.97 o 
  -6   3  15      230.43      205.48      8.05 o 
  -5   3  15      183.95      209.57      7.50 o 
  -4   3  15     1812.74     1763.32     24.55 o 
  -3   3  15     1582.84     1481.39     20.72 o 
  -2   3  15     2275.99     2201.49     25.83 o 
  -1   3  15      120.75      133.55      3.92 o 
   0   3  15      171.96      175.37      4.32 o 
   1   3  15       12.21       15.32      4.24 o 
   2   3  15      789.32      791.03     17.36 o 
   3   3  15       96.62      101.49      5.35 o 
   4   3  15      196.93      199.93      7.07 o 
   5   3  15       72.77       68.30      6.01 o 
   6   3  15      713.04      710.35     17.80 o 
   7   3  15      115.44      115.25      7.34 o 
  -8   4  15        8.31       14.67     10.33 o 
  -7   4  15        5.57        5.40      8.06 o 
  -6   4  15        0.54        1.30      8.80 o 
  -5   4  15       19.23       16.55      5.04 o 
  -4   4  15        3.81        1.74      4.17 o 
  -3   4  15     1199.71     1176.58     17.21 o 
  -2   4  15     2116.93     2027.38     24.04 o 
  -1   4  15     3372.58     3333.20     34.77 o 
   0   4  15     3901.48     3768.28     39.00 o 
   1   4  15     1650.37     1665.47     24.44 o 
   2   4  15     1722.11     1721.87     25.50 o 
   3   4  15       39.89       44.45      4.56 o 
   4   4  15      544.79      548.17     15.66 o 
   5   4  15       35.82       38.24      5.85 o 
   6   4  15       64.13       68.18      6.86 o 
   7   4  15       25.92       34.47      7.24 o 
  -8   5  15       51.02       49.95     15.59 o 
  -7   5  15      147.50      143.61      9.91 o 
  -6   5  15      196.40      208.36      9.98 o 
  -5   5  15      382.89      359.14     11.17 o 
  -4   5  15      989.60     1000.34     21.98 o 
  -3   5  15      392.50      400.33     10.28 o 
  -2   5  15     1158.12     1152.57     17.64 o 
  -1   5  15      651.29      586.26      8.89 o 
   0   5  15      270.82      269.18      6.38 o 
   1   5  15      155.85      130.49      5.75 o 
   2   5  15      689.73      716.11     17.51 o 
   3   5  15      899.33      901.76     14.28 o 
   4   5  15     1672.67     1626.22     22.52 o 
   5   5  15     1198.85     1168.35     18.15 o 
   6   5  15      176.33      181.45      8.22 o 
   7   5  15      194.34      206.00     12.91 o 
  -7   6  15      252.41      262.22     11.76 o 
  -6   6  15       28.32       34.14      7.38 o 
  -5   6  15        2.69        0.65      6.45 o 
  -4   6  15       56.91       51.21      6.28 o 
  -3   6  15      870.88      905.92     16.58 o 
  -2   6  15      209.56      239.26      7.55 o 
  -1   6  15     1087.87     1172.70     16.51 o 
   0   6  15     2863.03     2915.19     33.15 o 
   1   6  15     2033.46     2138.05     30.57 o 
   2   6  15     3741.73     3660.03     50.07 o 
   3   6  15     2514.84     2501.08     32.00 o 
   4   6  15      823.31      858.04     14.36 o 
   5   6  15       89.07       82.22      6.58 o 
   6   6  15       12.59        7.89      6.54 o 
  -7   7  15      128.19      136.33     10.33 o 
  -6   7  15      735.55      766.24     19.70 o 
  -5   7  15      850.85      854.77     27.18 o 
  -4   7  15      532.54      529.43     12.83 o 
  -3   7  15     1250.93     1266.74     20.61 o 
  -2   7  15      794.93      840.57     15.23 o 
  -1   7  15      133.50      167.79      5.57 o 
   0   7  15      214.92      204.72      6.28 o 
   1   7  15        5.36        4.45      3.80 o 
   2   7  15       70.18       69.56      5.64 o 
   3   7  15      954.44      949.01     14.96 o 
   4   7  15      768.29      757.87     25.75 o 
   5   7  15     1106.69     1079.09     17.47 o 
   6   7  15      387.15      378.72     11.08 o 
  -7   8  15       15.25       20.28      8.79 o 
  -6   8  15        0.38       -2.07      7.68 o 
  -5   8  15        2.09       -3.84      6.71 o 
  -4   8  15       27.79       33.96      6.66 o 
  -3   8  15       22.95       18.36      5.10 o 
  -2   8  15     1431.36     1410.10     22.50 o 
  -1   8  15     1243.01     1227.75     19.97 o 
   0   8  15     1556.07     1602.48     21.81 o 
   1   8  15     1523.34     1463.14     22.79 o 
   2   8  15     1308.26     1371.24     31.59 o 
   3   8  15      812.07      808.06     15.05 o 
   4   8  15       24.61       31.96      5.62 o 
   5   8  15       34.10       44.12      6.26 o 
   6   8  15       72.52       76.60      7.50 o 
  -7   9  15       42.39       46.79      9.76 o 
  -6   9  15      241.93      248.05     11.54 o 
  -5   9  15      106.69      103.46      8.44 o 
  -4   9  15      313.45      321.25     13.24 o 
  -3   9  15      693.61      651.26     13.62 o 
  -2   9  15      724.69      690.44     13.62 o 
  -1   9  15      162.57      153.96      6.78 o 
   0   9  15       35.68       46.82      6.28 o 
   1   9  15        4.78        8.77      5.12 o 
   2   9  15       99.78      112.63      7.88 o 
   3   9  15      636.48      688.66     16.70 o 
   4   9  15      109.56      101.89      6.78 o 
   5   9  15      217.65      196.36      9.12 o 
   6   9  15      349.92      357.46     15.60 o 
  -6  10  15        1.27       -2.70      8.25 o 
  -5  10  15       15.80        7.91      7.44 o 
  -4  10  15      214.86      216.28     12.00 o 
  -3  10  15        2.33       -5.74      5.74 o 
  -2  10  15      662.07      678.57     14.09 o 
  -1  10  15      487.69      480.59     10.03 o 
   0  10  15      288.21      283.54      9.83 o 
   1  10  15      623.36      563.27     15.07 o 
   2  10  15      279.12      267.17     10.58 o 
   3  10  15       24.87       22.38      7.31 o 
   4  10  15      106.46       94.97     11.26 o 
   5  10  15        7.86        3.20     10.36 o 
  -6  11  15        0.59       -4.77      8.31 o 
  -5  11  15       13.87        9.27      8.10 o 
  -4  11  15      185.04      185.25     11.27 o 
  -3  11  15        3.36       -3.21      5.80 o 
  -2  11  15      122.62      115.55      7.24 o 
  -1  11  15       89.71      107.36      9.39 o 
   0  11  15       70.40       76.77     12.14 o 
   1  11  15      296.18      282.38     15.15 o 
   2  11  15       34.92       38.89     13.39 o 
   3  11  15        8.08        8.96      9.43 o 
   4  11  15       86.93      113.38     13.18 o 
   5  11  15        9.84        6.54     11.22 o 
  -5  12  15       12.49       14.51      9.65 o 
  -4  12  15       46.76       36.16     10.71 o 
  -3  12  15      215.78      214.43      9.16 o 
  -2  12  15       48.33       51.10      6.86 o 
  -1  12  15       22.64       26.78      6.64 o 
   0  12  15       32.25       37.37      7.26 o 
   1  12  15        1.75       -5.70     14.14 o 
   2  12  15      374.33      348.54     23.24 o 
   3  12  15       13.78       20.89     14.08 o 
   4  12  15       10.13      -10.55     14.57 o 
  -5  13  15       18.87       22.54     10.15 o 
  -4  13  15      130.73      137.54     10.99 o 
  -3  13  15       15.83       11.34      6.93 o 
  -2  13  15        1.47        6.70      7.76 o 
  -1  13  15       50.21       44.89      8.36 o 
   0  13  15       78.49       75.81     12.25 o 
   1  13  15        0.66       -4.96      9.47 o 
   2  13  15        0.39       -5.22     12.72 o 
   3  13  15       24.71       26.48     15.65 o 
   4  13  15       29.78       44.63     16.81 o 
  -4  14  15       31.93       21.15     12.81 o 
  -3  14  15      126.22      116.94     10.18 o 
  -2  14  15      254.53      242.69     12.08 o 
  -1  14  15       35.73       43.75      8.87 o 
   0  14  15      258.38      250.79     11.37 o 
   1  14  15       38.79       49.61      8.75 o 
   2  14  15       17.27       14.39     14.06 o 
   3  14  15       86.95      145.13     18.76 o 
  -3  15  15      266.01      248.78     13.58 o 
  -2  15  15       68.77       85.75     10.25 o 
  -1  15  15       94.19      109.53     14.38 o 
   0  15  15       27.31       32.90      8.55 o 
   1  15  15        4.07       -3.60     11.96 o 
   2  15  15        4.81       -7.13     10.67 o 
  -1  16  15      276.87      294.27     16.49 o 
   0  16  15       88.56       97.73     13.39 o 
  -8   0  16       58.31       57.84     12.38 o 
  -7   0  16      174.10      151.92     14.29 o 
  -6   0  16      450.44      417.21     16.84 o 
  -5   0  16     1891.45     1726.43     47.31 o 
  -4   0  16      339.96      322.63     13.30 o 
  -3   0  16     5371.80     5418.83    105.36 o 
  -2   0  16     1066.46     1013.10     23.85 o 
  -1   0  16     4397.17     4368.99     68.31 o 
   0   0  16       19.58       17.49      5.27 o 
   1   0  16      635.56      637.71     26.63 o 
   2   0  16        1.43        1.62      8.51 o 
   3   0  16      412.33      409.64     17.15 o 
   4   0  16       18.58       24.13      7.62 o 
   5   0  16      137.12      140.97      9.14 o 
   6   0  16      893.84      875.78     20.29 o 
   7   0  16      464.39      463.73     15.91 o 
  -8   1  16      412.23      426.43     14.27 o 
  -7   1  16      100.62      102.11      8.31 o 
  -6   1  16      138.23      174.28      8.61 o 
  -5   1  16      290.97      310.74     10.13 o 
  -4   1  16      190.07      156.52      7.01 o 
  -3   1  16       82.20       79.98      6.04 o 
  -2   1  16     2956.72     2889.76     41.03 o 
  -1   1  16     4280.68     4256.17     47.08 o 
   0   1  16     3420.13     3458.23     42.10 o 
   1   1  16     4214.05     4143.99     55.72 o 
   2   1  16     3634.70     3671.09     50.14 o 
   3   1  16     1559.82     1494.62     23.13 o 
   4   1  16      618.78      612.07     11.73 o 
   5   1  16     1403.95     1371.15     18.60 o 
   6   1  16       67.71       66.73      6.39 o 
   7   1  16      141.87      134.42      7.70 o 
  -8   2  16      160.30      185.04     19.43 o 
  -7   2  16       34.46       39.29      7.70 o 
  -6   2  16      155.39      140.33      8.10 o 
  -5   2  16      445.01      434.99     10.29 o 
  -4   2  16      793.18      775.76     13.43 o 
  -3   2  16     3887.84     3704.04     46.82 o 
  -2   2  16      113.60      124.18      4.31 o 
  -1   2  16     1611.60     1578.33     17.60 o 
   0   2  16     1273.63     1234.37     16.85 o 
   1   2  16      134.44      134.09      5.60 o 
   2   2  16       18.17       25.41      4.66 o 
   3   2  16      293.35      282.40      8.74 o 
   4   2  16      863.34      839.69     19.56 o 
   5   2  16      608.27      599.19     13.08 o 
   6   2  16      312.80      288.51     10.74 o 
   7   2  16       87.76       99.67      7.40 o 
  -8   3  16       46.53       79.70     14.89 o 
  -7   3  16        2.00        6.28      9.06 o 
  -6   3  16       24.14       30.32      6.22 o 
  -5   3  16        8.45        9.91      4.94 o 
  -4   3  16      150.76      115.19      6.59 o 
  -3   3  16        1.53       -2.16      3.82 o 
  -2   3  16        9.72        4.22      3.05 o 
  -1   3  16       82.47       76.41      4.55 o 
   0   3  16      900.73      936.65     13.64 o 
   1   3  16     1547.74     1592.30     23.59 o 
   2   3  16     1271.72     1274.54     21.84 o 
   3   3  16     3057.91     2994.17     42.10 o 
   4   3  16      772.14      772.15     13.48 o 
   5   3  16       19.90       20.70      5.67 o 
   6   3  16       18.94       15.71      6.48 o 
   7   3  16       19.24       21.87      7.44 o 
  -8   4  16        9.77       22.77     17.72 o 
  -7   4  16       18.77       15.88      8.43 o 
  -6   4  16       19.96       30.90      7.13 o 
  -5   4  16      135.97      136.34      9.37 o 
  -4   4  16      685.79      661.42     12.30 o 
  -3   4  16       30.39       31.32      4.23 o 
  -2   4  16     2778.08     2676.73     31.11 o 
  -1   4  16      562.19      592.21      8.32 o 
   0   4  16       22.60       42.91      3.72 o 
   1   4  16       60.30       57.80      4.67 o 
   2   4  16       14.83       25.71      4.70 o 
   3   4  16       16.58       15.53      5.40 o 
   4   4  16      153.80      161.42      6.88 o 
   5   4  16      239.01      219.11     10.22 o 
   6   4  16       78.31       78.01      7.26 o 
  -7   5  16      410.12      421.15     13.89 o 
  -6   5  16        1.18       -1.75      7.22 o 
  -5   5  16       32.15       43.29      7.08 o 
  -4   5  16        5.78        4.11      5.94 o 
  -3   5  16       77.05       65.09      5.85 o 
  -2   5  16       10.22        7.78      3.25 o 
  -1   5  16      465.78      435.62      7.14 o 
   0   5  16      666.21      686.43     14.47 o 
   1   5  16      175.19      192.07      6.83 o 
   2   5  16       13.07        8.11      6.91 o 
   3   5  16       18.39       24.49      5.47 o 
   4   5  16       32.81       26.99      5.56 o 
   5   5  16       25.04       16.84      5.82 o 
   6   5  16        3.05        8.22      6.54 o 
  -7   6  16       90.21       97.50      9.46 o 
  -6   6  16       30.91       43.49      8.28 o 
  -5   6  16       29.22       33.53      6.95 o 
  -4   6  16       37.67       46.16      7.90 o 
  -3   6  16      225.27      201.70      7.82 o 
  -2   6  16      143.94      121.49      5.37 o 
  -1   6  16       35.93       39.40      3.83 o 
   0   6  16       20.62        6.23      4.37 o 
   1   6  16        1.26        2.90      4.31 o 
   2   6  16      140.09      145.94      6.64 o 
   3   6  16        7.38       10.35      5.04 o 
   4   6  16       83.43       85.30      6.22 o 
   5   6  16       33.88       31.56      6.20 o 
   6   6  16       58.73       53.63      7.12 o 
  -7   7  16      151.76      167.66     11.35 o 
  -6   7  16      129.55      133.15      9.58 o 
  -5   7  16        0.86        3.63      6.87 o 
  -4   7  16        1.80       -0.43      7.13 o 
  -3   7  16        6.47        4.24      5.90 o 
  -2   7  16       39.86       34.29      5.02 o 
  -1   7  16       17.36       13.99      3.90 o 
   0   7  16      138.32      145.18      6.20 o 
   1   7  16      271.39      310.55      9.01 o 
   2   7  16        5.21        6.29      5.23 o 
   3   7  16       46.19       37.94      6.03 o 
   4   7  16       42.72       48.35      6.01 o 
   5   7  16       18.74       28.74      6.32 o 
   6   7  16        0.97        5.23      6.67 o 
  -7   8  16      101.78      102.46     10.34 o 
  -6   8  16      157.79      146.92     10.09 o 
  -5   8  16       81.97       86.49      7.99 o 
  -4   8  16      273.44      271.25     10.08 o 
  -3   8  16      134.65      130.51      8.67 o 
  -2   8  16      611.18      598.26     12.59 o 
  -1   8  16      621.65      622.13     12.66 o 
   0   8  16      165.60      150.06      6.58 o 
   1   8  16      189.98      169.28     13.02 o 
   2   8  16        6.05        3.46      6.22 o 
   3   8  16      171.18      177.71      9.37 o 
   4   8  16        3.02        6.88      5.64 o 
   5   8  16      144.35      135.55      9.60 o 
   6   8  16      119.46      121.05      8.21 o 
  -6   9  16      195.83      209.46     10.94 o 
  -5   9  16       16.60       16.71      7.65 o 
  -4   9  16        2.00       -4.93      8.56 o 
  -3   9  16        3.12        3.86      5.56 o 
  -2   9  16      143.15      147.00      7.39 o 
  -1   9  16      146.90      169.84      9.47 o 
   0   9  16      773.86      744.75     16.58 o 
   1   9  16      667.61      646.59     20.08 o 
   2   9  16      894.64      929.67     19.65 o 
   3   9  16     1119.53     1153.69     33.52 o 
   4   9  16       85.66       76.68      7.45 o 
   5   9  16      183.65      196.36      9.40 o 
  -6  10  16       57.98       60.48     12.73 o 
  -5  10  16      851.89      824.72     18.32 o 
  -4  10  16      339.18      330.59     13.70 o 
  -3  10  16      522.47      548.78     12.84 o 
  -2  10  16      708.02      669.97     13.92 o 
  -1  10  16      528.06      526.50     12.29 o 
   0  10  16      285.36      247.77     13.58 o 
   1  10  16      187.76      187.93     11.87 o 
   2  10  16        1.36       -3.64      6.57 o 
   3  10  16       32.71       34.43     10.86 o 
   4  10  16      598.02      556.47     19.54 o 
   5  10  16      432.71      478.85     34.94 o 
  -6  11  16       53.47       51.82      9.55 o 
  -5  11  16       12.36       10.05      8.21 o 
  -4  11  16        4.02       -8.36      8.36 o 
  -3  11  16       30.52       25.80      6.63 o 
  -2  11  16      143.87      149.76      7.83 o 
  -1  11  16      520.04      549.88     12.92 o 
   0  11  16     1149.11     1153.04     23.14 o 
   1  11  16      822.87      845.31     22.59 o 
   2  11  16      481.73      467.76     25.37 o 
   3  11  16      575.01      508.54     19.22 o 
   4  11  16      704.12      763.08     24.37 o 
   5  11  16       98.24      106.26     13.36 o 
  -5  12  16      144.28      158.55     13.83 o 
  -4  12  16       48.96       40.99     13.64 o 
  -3  12  16      475.50      496.46     13.24 o 
  -2  12  16      363.59      384.80     12.20 o 
  -1  12  16      952.39      972.40     19.07 o 
   0  12  16      144.49      154.38      9.22 o 
   1  12  16       22.37       29.81     13.67 o 
   2  12  16        8.15       10.87     14.21 o 
   3  12  16       53.97       61.41     16.73 o 
   4  12  16      171.07      150.74     19.17 o 
  -4  13  16        5.05       -5.43      9.19 o 
  -3  13  16       94.88       97.93      8.24 o 
  -2  13  16       18.64        9.27     10.93 o 
  -1  13  16      329.16      338.32     13.32 o 
   0  13  16      610.43      580.43     19.62 o 
   1  13  16      403.23      345.33     22.13 o 
   2  13  16      912.20      941.73     36.76 o 
   3  13  16      381.51      407.66     26.70 o 
  -4  14  16      361.94      398.97     44.79 o 
  -3  14  16      671.25      688.76     35.75 o 
  -2  14  16       50.49       71.16      9.65 o 
  -1  14  16       12.51        8.80     10.82 o 
   0  14  16       12.83       17.74     13.40 o 
   1  14  16        7.93       16.73     10.06 o 
   2  14  16       55.51       40.32     15.56 o 
   3  14  16       54.60       46.19     18.04 o 
  -3  15  16       76.77       72.40     14.94 o 
  -2  15  16      334.97      349.38     16.21 o 
  -1  15  16      332.62      333.17     26.10 o 
   0  15  16       59.50       66.90     14.05 o 
   1  15  16      292.66      301.18     16.04 o 
  -8   1  17       42.11       52.19      8.82 o 
  -7   1  17        1.24       -1.39      7.16 o 
  -6   1  17       47.94       61.29      7.41 o 
  -5   1  17       64.04       56.96      6.28 o 
  -4   1  17      103.38       81.76      6.21 o 
  -3   1  17       41.32       36.25      5.00 o 
  -2   1  17     5637.69     5418.07     74.33 o 
  -1   1  17      154.89      159.37      7.12 o 
   0   1  17       34.43       42.73      4.14 o 
   1   1  17      380.12      361.09      8.89 o 
   2   1  17      127.11      117.82      6.03 o 
   3   1  17      108.41       78.40      5.89 o 
   4   1  17      289.88      298.54      9.72 o 
   5   1  17      291.18      285.22     11.89 o 
   6   1  17        3.57        1.75      6.61 o 
  -8   2  17        6.73       23.43     10.35 o 
  -7   2  17       12.10       13.34      8.22 o 
  -6   2  17       72.04       74.40      7.64 o 
  -5   2  17        4.63        4.45      7.66 o 
  -4   2  17        5.98       10.31      4.73 o 
  -3   2  17       72.52       68.62      4.78 o 
  -2   2  17        4.69        1.79      3.71 o 
  -1   2  17     2586.87     2667.89     30.55 o 
   0   2  17      177.79      189.26      6.33 o 
   1   2  17      283.53      273.86      8.21 o 
   2   2  17      508.55      492.61     10.98 o 
   3   2  17     1558.16     1558.70     24.27 o 
   4   2  17      239.61      224.97      8.70 o 
   5   2  17      509.80      501.99     11.60 o 
   6   2  17       67.81       70.94      8.89 o 
  -8   3  17      132.39      146.10     19.55 o 
  -7   3  17        3.24        4.18      8.94 o 
  -6   3  17       72.37       83.78      7.31 o 
  -5   3  17      351.22      338.92      9.80 o 
  -4   3  17     1110.01     1017.58     16.29 o 
  -3   3  17       91.66       91.42      6.23 o 
  -2   3  17     1255.09     1287.83     16.52 o 
  -1   3  17      118.75      139.00      4.09 o 
   0   3  17     1739.55     1716.69     28.63 o 
   1   3  17       11.03       16.88      4.31 o 
   2   3  17      158.46      162.04      9.21 o 
   3   3  17      319.11      303.30      9.48 o 
   4   3  17       25.12        8.30      5.29 o 
   5   3  17        2.76       -3.59      5.93 o 
   6   3  17       26.17       21.75      6.88 o 
  -7   4  17      859.77      871.91     32.47 o 
  -6   4  17      397.06      427.34     13.48 o 
  -5   4  17      112.26       98.90      7.63 o 
  -4   4  17      625.41      632.57     14.24 o 
  -3   4  17      349.99      313.04      8.23 o 
  -2   4  17        1.11        0.62      3.24 o 
  -1   4  17       91.72       83.15      3.62 o 
   0   4  17     1783.45     1832.64     23.95 o 
   1   4  17     2209.67     2233.38     31.97 o 
   2   4  17     1211.03     1256.02     20.15 o 
   3   4  17     2149.71     2123.01     31.48 o 
   4   4  17      613.76      620.63     12.12 o 
   5   4  17      799.28      802.37     14.68 o 
   6   4  17      495.73      485.73     12.32 o 
  -7   5  17      267.81      270.28     12.02 o 
  -6   5  17      166.97      166.82      9.84 o 
  -5   5  17      315.35      314.71     11.11 o 
  -4   5  17     1166.49     1177.70     21.41 o 
  -3   5  17     1337.28     1393.87     31.75 o 
  -2   5  17     2798.35     2739.16     31.99 o 
  -1   5  17     1662.76     1623.68     18.38 o 
   0   5  17     1936.49     2073.58     26.74 o 
   1   5  17      995.36      964.90     16.44 o 
   2   5  17      615.42      610.66     12.68 o 
   3   5  17       24.86       29.32      5.76 o 
   4   5  17       94.13      100.15      6.55 o 
   5   5  17       89.12       90.16      6.95 o 
   6   5  17      195.71      190.42      8.90 o 
  -7   6  17      137.39      136.68     10.36 o 
  -6   6  17       54.55       50.35      7.93 o 
  -5   6  17      238.94      239.29     10.10 o 
  -4   6  17       95.17      103.50      7.44 o 
  -3   6  17      949.43      928.41     18.10 o 
  -2   6  17        5.53       10.23      4.28 o 
  -1   6  17      614.29      586.32      9.54 o 
   0   6  17      507.32      570.28     10.33 o 
   1   6  17     1655.76     1675.06     25.24 o 
   2   6  17     1983.96     1914.02     28.60 o 
   3   6  17     1408.08     1382.73     22.42 o 
   4   6  17     1559.42     1557.59     22.38 o 
   5   6  17       44.95       49.83      6.74 o 
   6   6  17       69.69       72.54      7.43 o 
  -7   7  17        9.91       13.83      9.24 o 
  -6   7  17       15.57       17.01      7.96 o 
  -5   7  17      321.53      341.78     12.09 o 
  -4   7  17      702.70      727.24     15.95 o 
  -3   7  17     1503.58     1450.54     36.35 o 
  -2   7  17     1694.77     1748.21     24.23 o 
  -1   7  17     3198.33     3093.33     39.02 o 
   0   7  17     1141.86     1139.05     18.75 o 
   1   7  17      617.07      593.46     14.40 o 
   2   7  17       96.67      102.65      6.40 o 
   3   7  17      238.68      229.39      8.65 o 
   4   7  17       98.61      106.80      6.78 o 
   5   7  17      539.47      553.01     12.60 o 
   6   7  17      431.51      437.33     12.66 o 
  -7   8  17      117.87      116.79     18.92 o 
  -6   8  17      415.17      418.97     14.48 o 
  -5   8  17       45.53       38.60      7.83 o 
  -4   8  17        2.06       -6.31      6.31 o 
  -3   8  17       62.26       56.74      6.59 o 
  -2   8  17      234.14      235.76      9.36 o 
  -1   8  17      141.08      158.76      7.10 o 
   0   8  17      470.92      439.95     11.65 o 
   1   8  17     2335.46     2357.60     39.42 o 
   2   8  17     1369.81     1351.00     28.41 o 
   3   8  17      335.43      338.68     10.88 o 
   4   8  17      468.81      476.29     11.45 o 
   5   8  17      643.15      660.52     13.60 o 
  -6   9  17      183.65      170.76     10.92 o 
  -5   9  17       26.10       18.85      7.87 o 
  -4   9  17      234.50      236.99     10.16 o 
  -3   9  17      627.99      602.34     19.32 o 
  -2   9  17       29.05       42.78      6.08 o 
  -1   9  17      559.69      585.26     12.87 o 
   0   9  17      950.39      927.60     16.42 o 
   1   9  17       50.28       54.94      7.10 o 
   2   9  17        0.53       -2.36      6.62 o 
   3   9  17       76.35       78.45      8.65 o 
   4   9  17        9.21       11.15      8.45 o 
   5   9  17       70.26       79.48      8.57 o 
  -6  10  17       35.29       40.57      9.53 o 
  -5  10  17      133.33      129.29      9.86 o 
  -4  10  17       52.94       63.98     12.92 o 
  -3  10  17       70.70       76.06      8.58 o 
  -2  10  17       14.90       15.43      6.06 o 
  -1  10  17      167.70      156.55      7.70 o 
   0  10  17       83.92       79.00      7.87 o 
   1  10  17      182.99      185.40     12.19 o 
   2  10  17       23.94       16.98      7.46 o 
   3  10  17      555.22      552.81     16.97 o 
   4  10  17       96.68       88.96     11.85 o 
   5  10  17       42.01       32.75     11.73 o 
  -5  11  17       37.52       55.04      8.98 o 
  -4  11  17       50.58       36.76      9.54 o 
  -3  11  17       50.86       63.57      9.18 o 
  -2  11  17      223.60      223.31      9.16 o 
  -1  11  17       21.15       18.78      6.21 o 
   0  11  17      103.41      121.02      8.83 o 
   1  11  17        0.82       -4.29     10.86 o 
   2  11  17       59.09       32.87     14.63 o 
   3  11  17       45.88       41.48     10.59 o 
   4  11  17        6.89        4.11     10.96 o 
  -5  12  17        0.23        8.74      8.52 o 
  -4  12  17        0.64        2.91      9.15 o 
  -3  12  17        8.73       -5.92      8.39 o 
  -2  12  17       11.11       15.70      7.30 o 
  -1  12  17       98.89       92.55      8.73 o 
   0  12  17       77.38       83.32      8.61 o 
   1  12  17       15.71       26.03     14.31 o 
   2  12  17       46.90       37.44     15.49 o 
   3  12  17        1.50       -1.55     14.45 o 
   4  12  17        7.82       -5.54     15.51 o 
  -4  13  17      106.50      118.26     11.23 o 
  -3  13  17       87.30       74.38     10.02 o 
  -2  13  17      165.23      172.00      9.14 o 
  -1  13  17        3.87       13.52     15.40 o 
   0  13  17       74.14       77.63     12.09 o 
   1  13  17       29.55        9.26     13.63 o 
   2  13  17       98.35       87.11     17.25 o 
   3  13  17       49.90       52.89     16.54 o 
  -3  14  17        0.22       -5.41     12.53 o 
  -2  14  17       33.68       29.37      9.32 o 
  -1  14  17      184.66      187.07     29.69 o 
   0  14  17       11.09        3.83     10.64 o 
   1  14  17      125.16      158.52     17.07 o 
   2  14  17        5.71        4.85     15.89 o 
  -2  15  17       34.10       43.87      9.65 o 
  -1  15  17       54.32       41.96     11.93 o 
   0  15  17      221.66      198.93     14.92 o 
   1  15  17        7.27       -1.86     10.92 o 
  -7   0  18      155.81      170.55     13.79 o 
  -6   0  18      286.22      270.21     14.73 o 
  -5   0  18      228.83      240.68     13.13 o 
  -4   0  18      945.79      950.88     31.73 o 
  -3   0  18     2196.94     2111.70     44.94 o 
  -2   0  18      240.07      244.03     11.55 o 
  -1   0  18       85.02       98.21      5.62 o 
   0   0  18     1948.82     1996.45     60.67 o 
   1   0  18     1894.14     1843.91     38.10 o 
   2   0  18      136.27      164.09      9.96 o 
   3   0  18      358.61      385.92     14.36 o 
   4   0  18      417.20      383.49     15.35 o 
   5   0  18      526.71      469.55     25.89 o 
   6   0  18        3.97       -0.28     16.30 o 
  -7   1  18      251.59      266.19     11.04 o 
  -6   1  18      358.80      378.55     12.07 o 
  -5   1  18      323.07      348.50     11.09 o 
  -4   1  18      254.39      263.71     11.76 o 
  -3   1  18      131.19      144.25      6.82 o 
  -2   1  18       12.25       11.17      4.46 o 
  -1   1  18       62.53       67.07      4.13 o 
   0   1  18      501.35      516.51     10.42 o 
   1   1  18     1067.10     1042.71     17.15 o 
   2   1  18     2155.50     2197.46     31.91 o 
   3   1  18     1119.33     1130.62     23.32 o 
   4   1  18     3399.44     3335.88     47.17 o 
   5   1  18      539.20      537.06     13.51 o 
   6   1  18      794.32      762.43     23.42 o 
  -7   2  18       75.72      100.10      8.75 o 
  -6   2  18       16.15       18.92      7.34 o 
  -5   2  18       92.09       83.13      7.05 o 
  -4   2  18      636.20      604.47     13.27 o 
  -3   2  18      540.61      549.45     10.95 o 
  -2   2  18     2995.48     2906.39     41.70 o 
  -1   2  18     8288.51     8184.50     88.96 o 
   0   2  18      988.41     1021.49     16.49 o 
   1   2  18     1012.80     1053.81     17.40 o 
   2   2  18     1309.50     1213.35     19.70 o 
   3   2  18       21.99        9.38      6.51 o 
   4   2  18       27.07       24.91      7.70 o 
   5   2  18       26.95       31.77      7.17 o 
   6   2  18      195.43      191.36      9.23 o 
  -7   3  18      126.47      140.24     11.74 o 
  -6   3  18       82.06       93.51      9.96 o 
  -5   3  18      783.66      765.32     19.16 o 
  -4   3  18      265.94      280.58      8.58 o 
  -3   3  18      228.67      234.18     12.74 o 
  -2   3  18      412.64      424.16      9.35 o 
  -1   3  18      759.82      770.20     10.22 o 
   0   3  18     1535.63     1515.53     22.78 o 
   1   3  18      399.83      421.94      9.87 o 
   2   3  18      813.02      812.14     15.07 o 
   3   3  18      602.35      564.65     12.63 o 
   4   3  18      163.88      162.06      8.16 o 
   5   3  18      351.36      355.96     10.34 o 
   6   3  18      107.55      113.94      7.98 o 
  -7   4  18      205.91      221.59     23.72 o 
  -6   4  18       53.21       63.51      8.44 o 
  -5   4  18       36.81       50.22      7.16 o 
  -4   4  18      240.77      251.89      8.27 o 
  -3   4  18      947.67      891.44     14.56 o 
  -2   4  18      430.52      421.45      9.22 o 
  -1   4  18      185.39      192.65      5.07 o 
   0   4  18     2047.45     1940.05     29.25 o 
   1   4  18      864.17      814.04     16.39 o 
   2   4  18      185.13      167.81      7.28 o 
   3   4  18      178.13      172.06      7.84 o 
   4   4  18      256.79      248.96      9.52 o 
   5   4  18        9.38        8.82      6.16 o 
   6   4  18       28.49       37.50      7.19 o 
  -7   5  18        2.81        0.72      8.55 o 
  -6   5  18        5.78       10.36      7.54 o 
  -5   5  18        3.00       -0.13      6.55 o 
  -4   5  18       53.02       57.07      6.74 o 
  -3   5  18       81.58       87.45      6.51 o 
  -2   5  18      119.36      115.62      4.93 o 
  -1   5  18       76.46       72.54      4.22 o 
   0   5  18      552.44      502.46     12.57 o 
   1   5  18      273.24      234.17      7.93 o 
   2   5  18      333.88      332.56      9.95 o 
   3   5  18      462.57      440.89     15.36 o 
   4   5  18       15.30       12.27      6.35 o 
   5   5  18       33.33       28.22      6.60 o 
   6   5  18        0.80       -3.98      6.78 o 
  -7   6  18        4.48       10.74      8.95 o 
  -6   6  18        2.28       12.33      7.90 o 
  -5   6  18        0.02        4.51      7.14 o 
  -4   6  18       97.53       84.82      8.61 o 
  -3   6  18        2.78        6.24      5.69 o 
  -2   6  18      163.30      172.31      6.63 o 
  -1   6  18      242.29      240.19      8.10 o 
   0   6  18       12.35       14.65      4.67 o 
   1   6  18        1.75       -0.55      4.87 o 
   2   6  18       85.80       84.78      6.43 o 
   3   6  18       21.45       17.62      5.88 o 
   4   6  18       46.83       41.52      6.89 o 
   5   6  18        1.14       -7.15      7.15 o 
   6   6  18        5.45       10.47      7.06 o 
  -7   7  18        7.12       14.61      9.02 o 
  -6   7  18       83.71       95.44     10.02 o 
  -5   7  18      508.84      483.85     14.18 o 
  -4   7  18       34.22       25.68      6.90 o 
  -3   7  18       13.67        5.31      7.29 o 
  -2   7  18        0.36        5.05      4.57 o 
  -1   7  18        1.98        2.25      5.83 o 
   0   7  18      126.93      120.38      7.32 o 
   1   7  18      184.77      187.00     12.23 o 
   2   7  18      101.67      108.35      6.77 o 
   3   7  18      126.27      141.86      7.91 o 
   4   7  18      221.22      201.30     11.28 o 
   5   7  18        2.71        3.54      6.48 o 
  -6   8  18      110.28      119.01     12.45 o 
  -5   8  18        1.58       -3.29      7.59 o 
  -4   8  18       15.67       19.37      7.18 o 
  -3   8  18      530.00      531.31     13.35 o 
  -2   8  18       69.41       80.12      7.91 o 
  -1   8  18      337.14      358.64     12.09 o 
   0   8  18      949.30      924.31     19.00 o 
   1   8  18      663.84      666.06     15.85 o 
   2   8  18       81.01       74.72      7.93 o 
   3   8  18      142.64      133.82      7.98 o 
   4   8  18       16.56        6.82      6.91 o 
   5   8  18        0.13        2.02      6.68 o 
  -6   9  18       47.12       45.09      9.30 o 
  -5   9  18       34.13       42.86      8.38 o 
  -4   9  18       35.04       33.55      7.82 o 
  -3   9  18      223.87      210.23      9.31 o 
  -2   9  18      138.64      146.72      7.60 o 
  -1   9  18        5.50       10.36      6.30 o 
   0   9  18       17.49       19.60      6.20 o 
   1   9  18      218.90      225.55      9.89 o 
   2   9  18      517.38      505.50     14.61 o 
   3   9  18       67.33       60.87      8.38 o 
   4   9  18      238.40      261.48     12.27 o 
   5   9  18      221.17      233.73     13.05 o 
  -6  10  18       31.99       21.87     10.42 o 
  -5  10  18       22.15       20.67      8.69 o 
  -4  10  18      174.14      181.35     10.00 o 
  -3  10  18      303.64      330.70     13.10 o 
  -2  10  18     1806.24     1837.13     28.98 o 
  -1  10  18     1246.45     1265.52     24.96 o 
   0  10  18      461.64      453.00     18.03 o 
   1  10  18      593.99      619.38     15.98 o 
   2  10  18      295.05      282.86     11.74 o 
   3  10  18       44.76       65.38      8.96 o 
   4  10  18       13.92       11.83     10.93 o 
  -5  11  18      284.43      279.42     12.08 o 
  -4  11  18      140.12      137.53      9.75 o 
  -3  11  18      134.08      130.89     10.03 o 
  -2  11  18        0.61       -1.01      6.37 o 
  -1  11  18       17.99       12.71      8.70 o 
   0  11  18      272.47      300.91     14.06 o 
   1  11  18       18.37       20.97      9.22 o 
   2  11  18     1118.64     1157.93     24.25 o 
   3  11  18      741.00      698.35     22.46 o 
   4  11  18      272.44      263.30     22.14 o 
  -5  12  18       37.07       34.47     10.34 o 
  -4  12  18      533.00      560.17     18.36 o 
  -3  12  18      316.17      339.76     17.15 o 
  -2  12  18      575.20      578.33     13.96 o 
  -1  12  18      125.77      123.40      9.54 o 
   0  12  18      714.33      725.62     21.43 o 
   1  12  18      564.98      528.52     26.58 o 
   2  12  18      168.66      167.39     19.41 o 
   3  12  18       32.98       33.68     16.99 o 
  -4  13  18      390.05      425.28     16.79 o 
  -3  13  18        8.31        1.29      8.99 o 
  -2  13  18      112.44      134.10      8.82 o 
  -1  13  18       70.07       68.15     11.37 o 
   0  13  18      410.25      390.68     24.88 o 
   1  13  18      235.14      236.69     21.11 o 
   2  13  18      307.15      311.04     24.14 o 
   3  13  18      167.78      210.34     22.74 o 
  -3  14  18       13.70        9.55     12.43 o 
  -2  14  18      195.13      193.12     14.04 o 
  -1  14  18      384.49      376.65     17.96 o 
   0  14  18      215.68      199.73     19.23 o 
   1  14  18      104.41       98.23     12.53 o 
  -7   1  19        0.49        1.18      7.92 o 
  -6   1  19      127.09      152.63      9.07 o 
  -5   1  19        0.69        8.61      6.15 o 
  -4   1  19       10.81        1.44      5.35 o 
  -3   1  19       22.08       15.68      5.35 o 
  -2   1  19       25.56       21.38      4.96 o 
  -1   1  19       23.21       31.75      3.77 o 
   0   1  19      179.40      174.10     12.06 o 
   1   1  19        3.09        0.29      4.45 o 
   2   1  19       12.92       23.16      5.34 o 
   3   1  19      150.03      139.09      7.33 o 
   4   1  19       85.61       78.07      7.13 o 
   5   1  19      638.11      626.34     14.80 o 
   6   1  19        3.74        7.20      7.56 o 
  -7   2  19       88.66       85.39      8.88 o 
  -6   2  19      329.09      355.09     12.19 o 
  -5   2  19      162.34      181.48      8.90 o 
  -4   2  19      186.33      210.26      8.39 o 
  -3   2  19     1006.53      991.16     17.70 o 
  -2   2  19      221.70      196.14      7.30 o 
  -1   2  19      339.91      360.85      7.89 o 
   0   2  19       17.74        5.61      4.21 o 
   1   2  19      258.77      251.23     11.67 o 
   2   2  19       83.70       96.41      6.10 o 
   3   2  19       94.42       94.70      6.82 o 
   4   2  19        8.61        5.54      6.09 o 
   5   2  19      367.20      349.08     13.70 o 
   6   2  19      200.83      202.16     10.33 o 
  -7   3  19      143.99      131.52     16.68 o 
  -6   3  19        3.03        9.41      8.91 o 
  -5   3  19      113.25      116.03      8.91 o 
  -4   3  19      208.48      218.03      7.73 o 
  -3   3  19      403.79      410.26      9.59 o 
  -2   3  19      521.32      516.39     10.43 o 
  -1   3  19      312.90      305.50     15.19 o 
   0   3  19      283.71      284.75      8.51 o 
   1   3  19     1979.64     1937.64     28.50 o 
   2   3  19      739.34      691.99     13.79 o 
   3   3  19      323.86      312.98     16.23 o 
   4   3  19       74.15       75.12      7.27 o 
   5   3  19        0.92        4.57      7.12 o 
   6   3  19      269.16      239.32     11.06 o 
  -7   4  19       30.11       59.43     11.06 o 
  -6   4  19      113.09      102.25      9.14 o 
  -5   4  19      422.38      438.94     12.89 o 
  -4   4  19      542.67      587.04     13.88 o 
  -3   4  19      342.93      319.60      8.83 o 
  -2   4  19      126.62      123.59      6.94 o 
  -1   4  19      426.68      407.68     10.17 o 
   0   4  19        6.36       -1.08      4.98 o 
   1   4  19       12.05       25.29      5.01 o 
   2   4  19      547.12      554.72     12.21 o 
   3   4  19     1550.63     1527.55     24.36 o 
   4   4  19     1285.83     1333.18     22.68 o 
   5   4  19     1445.92     1389.04     23.85 o 
   6   4  19       94.71      115.62      9.63 o 
  -7   5  19        3.70       -2.33     11.11 o 
  -6   5  19      114.48      133.47      9.97 o 
  -5   5  19       21.04       19.98      7.50 o 
  -4   5  19      156.25      137.45      8.22 o 
  -3   5  19     1056.10     1028.07     18.68 o 
  -2   5  19     1636.75     1579.75     24.68 o 
  -1   5  19     3380.56     3443.25     48.02 o 
   0   5  19     4172.39     4268.72     57.72 o 
   1   5  19     1944.89     1896.95     37.53 o 
   2   5  19      942.57      905.15     16.62 o 
   3   5  19      497.36      492.36     12.42 o 
   4   5  19       29.98       30.91      6.86 o 
   5   5  19       19.99       33.88      7.92 o 
   6   5  19        0.40        3.90      7.13 o 
  -7   6  19       73.46       68.05      9.82 o 
  -6   6  19      448.97      474.70     17.93 o 
  -5   6  19      187.32      194.61     10.03 o 
  -4   6  19      588.02      547.06     14.44 o 
  -3   6  19      262.30      274.37      9.93 o 
  -2   6  19      494.65      501.95     12.10 o 
  -1   6  19        2.30        0.26      5.86 o 
   0   6  19      347.14      341.82      9.53 o 
   1   6  19      547.64      547.71     12.26 o 
   2   6  19      742.06      739.35     14.69 o 
   3   6  19      842.22      843.44     16.38 o 
   4   6  19       66.76       65.96      7.55 o 
   5   6  19      498.91      510.07     14.08 o 
  -6   7  19       65.70       67.34      9.40 o 
  -5   7  19      199.20      199.09     10.33 o 
  -4   7  19        6.82        2.13      6.71 o 
  -3   7  19      707.09      719.46     15.63 o 
  -2   7  19     1066.42     1050.65     16.58 o 
  -1   7  19     1815.44     1874.91     36.00 o 
   0   7  19     1409.88     1357.25     25.10 o 
   1   7  19     1323.50     1311.63     26.43 o 
   2   7  19     1013.33     1047.29     18.72 o 
   3   7  19      488.64      482.25     15.37 o 
   4   7  19      176.79      161.16      8.93 o 
   5   7  19       11.82       21.72      7.76 o 
  -6   8  19       16.82       19.58      9.01 o 
  -5   8  19      240.27      249.38     11.07 o 
  -4   8  19      361.47      345.81     11.86 o 
  -3   8  19      332.45      359.16     11.66 o 
  -2   8  19      724.56      713.43     13.13 o 
  -1   8  19        4.12       -4.77      6.48 o 
   0   8  19        1.82        2.69      6.32 o 
   1   8  19       34.02       18.57      6.77 o 
   2   8  19      160.26      163.37     10.32 o 
   3   8  19      504.64      485.33     15.37 o 
   4   8  19      946.73      917.59     18.31 o 
   5   8  19      113.70      124.04      9.32 o 
  -6   9  19        0.25       -5.09      9.04 o 
  -5   9  19       32.97       41.05      8.67 o 
  -4   9  19       61.91       50.74      8.01 o 
  -3   9  19      335.73      363.85     16.92 o 
  -2   9  19      221.94      231.77     21.33 o 
  -1   9  19      651.78      629.25     16.07 o 
   0   9  19      246.07      255.74     10.26 o 
   1   9  19      551.69      554.44     15.29 o 
   2   9  19      270.04      277.21     11.74 o 
   3   9  19      253.47      273.38     16.19 o 
   4   9  19        8.25       16.65      8.90 o 
  -5  10  19      143.28      148.17     12.18 o 
  -4  10  19        3.97        8.69      8.19 o 
  -3  10  19      207.29      225.21     11.07 o 
  -2  10  19       10.73        4.39      6.31 o 
  -1  10  19        7.21       -1.23      8.15 o 
   0  10  19        1.18        5.48      9.06 o 
   1  10  19      414.27      429.49     13.54 o 
   2  10  19      176.22      179.51     10.24 o 
   3  10  19      131.01      148.69     10.53 o 
   4  10  19      188.20      198.52     17.61 o 
  -5  11  19        2.54        3.86      8.74 o 
  -4  11  19       21.30       23.00      8.48 o 
  -3  11  19        2.70       -0.57      8.85 o 
  -2  11  19        1.12       -1.03      6.68 o 
  -1  11  19      218.34      232.56     11.11 o 
   0  11  19       51.24       61.87     10.00 o 
   1  11  19       21.70       32.73     10.11 o 
   2  11  19       15.01        7.54      8.17 o 
   3  11  19        6.09       23.37     10.71 o 
  -4  12  19        4.54       -2.79      8.51 o 
  -3  12  19      132.23      137.16     12.00 o 
  -2  12  19        3.11        4.08      8.91 o 
  -1  12  19        7.45        3.59      8.08 o 
   0  12  19        2.27       -9.43      9.43 o 
   1  12  19       16.12       12.20     13.99 o 
   2  12  19       11.80       13.21     14.93 o 
   3  12  19       15.58        7.22     15.30 o 
  -3  13  19        0.80        0.58      9.52 o 
  -2  13  19        0.59       -8.28      8.39 o 
  -1  13  19      272.16      285.43     29.75 o 
   0  13  19      210.21      249.31     20.74 o 
   1  13  19       71.03       82.66     17.74 o 
   2  13  19      144.18      154.09     20.70 o 
  -2  14  19       34.15       33.08     11.67 o 
  -1  14  19       22.03       33.80     11.75 o 
   0  14  19       26.68       42.25     16.43 o 
   1  14  19        5.52        5.02     18.36 o 
  -7   0  20      177.22      189.09     38.60 o 
  -6   0  20       13.45       25.66     10.76 o 
  -5   0  20       14.94       28.91      9.32 o 
  -4   0  20       15.89       22.02      8.37 o 
  -3   0  20      337.06      325.97     14.59 o 
  -2   0  20      444.98      429.33     31.07 o 
  -1   0  20     2397.51     2415.80     48.73 o 
   0   0  20     3261.17     3252.11     63.31 o 
   1   0  20     2095.75     2203.97     45.03 o 
   2   0  20     3607.39     3544.71     69.63 o 
   3   0  20     1593.38     1556.41     35.50 o 
   4   0  20      143.68      143.81     11.86 o 
   5   0  20       13.73       -8.20     11.86 o 
   6   0  20       52.69       57.87     12.16 o 
  -7   1  20      144.32      154.36     10.04 o 
  -6   1  20      364.47      370.31     12.39 o 
  -5   1  20      720.99      731.37     15.98 o 
  -4   1  20     1184.74     1137.96     20.31 o 
  -3   1  20      975.81      964.40     17.34 o 
  -2   1  20     2212.02     2086.66     31.36 o 
  -1   1  20        9.73       18.96      7.53 o 
   0   1  20     1300.45     1267.91     20.01 o 
   1   1  20       32.91       35.98      5.16 o 
   2   1  20       26.61       35.40      5.46 o 
   3   1  20      332.34      334.49     11.58 o 
   4   1  20      799.99      774.88     16.23 o 
   5   1  20      562.78      579.22     14.34 o 
   6   1  20      415.32      461.78     13.95 o 
  -7   2  20       44.00       36.81     10.06 o 
  -6   2  20       50.02       36.53      7.73 o 
  -5   2  20        4.70        5.03      6.53 o 
  -4   2  20       47.15       37.75      7.64 o 
  -3   2  20      332.96      319.63     10.17 o 
  -2   2  20      915.40      877.67     18.81 o 
  -1   2  20      441.49      465.22     12.09 o 
   0   2  20     1145.45     1192.64     19.04 o 
   1   2  20     1393.74     1349.90     21.35 o 
   2   2  20     1183.37     1154.06     19.52 o 
   3   2  20      608.55      589.30     13.21 o 
   4   2  20      500.65      440.10     12.34 o 
   5   2  20      208.03      199.20      9.95 o 
   6   2  20      194.87      181.52     10.34 o 
  -7   3  20      148.46      163.41     12.78 o 
  -6   3  20       56.29       44.14      9.73 o 
  -5   3  20      127.95      126.27      8.25 o 
  -4   3  20      112.29      107.20      7.53 o 
  -3   3  20      240.70      237.53      7.67 o 
  -2   3  20      283.89      275.34      8.10 o 
  -1   3  20      198.12      197.65      8.30 o 
   0   3  20        4.60        3.97      4.62 o 
   1   3  20       16.40       18.52      5.16 o 
   2   3  20      294.91      281.54      9.23 o 
   3   3  20      742.15      754.23     15.54 o 
   4   3  20      283.98      265.04     10.07 o 
   5   3  20      115.20      105.69      9.31 o 
   6   3  20      467.37      470.50     16.40 o 
  -7   4  20        3.67       -1.86      9.88 o 
  -6   4  20      195.48      217.61     12.34 o 
  -5   4  20       25.06       26.48      7.53 o 
  -4   4  20      314.82      299.83     10.92 o 
  -3   4  20        1.84       -0.77      4.90 o 
  -2   4  20      794.47      768.70     13.38 o 
  -1   4  20      756.54      745.95     16.00 o 
   0   4  20     1173.72     1201.77     19.49 o 
   1   4  20      343.02      321.58      9.62 o 
   2   4  20      500.97      516.71     12.30 o 
   3   4  20      105.51      103.74      7.48 o 
   4   4  20      126.52      128.31      8.35 o 
   5   4  20        2.49       -0.74      7.41 o 
  -7   5  20      153.42      174.32     13.40 o 
  -6   5  20       12.54       23.61      8.71 o 
  -5   5  20        7.70        3.66      7.37 o 
  -4   5  20      120.03      134.06     11.63 o 
  -3   5  20      107.53      109.32      7.25 o 
  -2   5  20       42.53       39.15      5.84 o 
  -1   5  20      976.75      927.27     18.63 o 
   0   5  20      252.46      235.95     11.29 o 
   1   5  20       59.39       73.15      6.06 o 
   2   5  20        2.29        6.65      6.54 o 
   3   5  20        4.55       -2.48      5.86 o 
   4   5  20       32.21       16.15      7.20 o 
   5   5  20      118.63      134.68      9.14 o 
  -6   6  20       77.72       78.18      9.47 o 
  -5   6  20       83.76       88.47      8.70 o 
  -4   6  20        6.95        3.75      6.99 o 
  -3   6  20        0.08        1.56      5.93 o 
  -2   6  20       28.80       27.40      5.90 o 
  -1   6  20        2.36       -0.58      7.32 o 
   0   6  20      110.22       99.85      6.26 o 
   1   6  20      157.86      163.05      7.51 o 
   2   6  20       78.65       94.97      7.24 o 
   3   6  20        0.09       14.69      6.52 o 
   4   6  20       46.95       51.08      7.70 o 
   5   6  20       49.53       51.92      8.24 o 
  -6   7  20      134.23      149.38     10.60 o 
  -5   7  20        2.35       -0.09      7.91 o 
  -4   7  20        2.16       -0.19      6.92 o 
  -3   7  20        2.85       -1.73      6.39 o 
  -2   7  20       80.28       75.72      6.96 o 
  -1   7  20      133.56      143.91     14.46 o 
   0   7  20       58.57       64.63      7.23 o 
   1   7  20        0.65       -6.14      6.14 o 
   2   7  20       63.97       65.50      6.98 o 
   3   7  20       37.77       35.52      6.80 o 
   4   7  20       78.10       60.40      8.07 o 
   5   7  20       13.48       19.59      8.16 o 
  -6   8  20      204.70      197.29     11.33 o 
  -5   8  20       58.10       73.68      9.06 o 
  -4   8  20       32.33       39.44      9.80 o 
  -3   8  20       21.23       16.64      6.84 o 
  -2   8  20      821.19      905.41     20.64 o 
  -1   8  20      276.74      282.93     11.33 o 
   0   8  20      832.64      825.84     18.31 o 
   1   8  20      378.99      392.99     13.10 o 
   2   8  20      269.89      271.19     11.70 o 
   3   8  20      107.22       90.49     10.48 o 
   4   8  20      300.25      323.75     11.55 o 
  -5   9  20      406.34      434.35     14.40 o 
  -4   9  20      466.54      489.44     14.63 o 
  -3   9  20      738.30      760.30     16.89 o 
  -2   9  20      235.21      264.93     11.12 o 
  -1   9  20       70.97       67.43      7.94 o 
   0   9  20        2.19        0.30     11.32 o 
   1   9  20       76.69       85.72      8.45 o 
   2   9  20       76.86       82.28      9.05 o 
   3   9  20       68.42       73.62      9.24 o 
   4   9  20       31.94       29.26      9.40 o 
  -5  10  20        2.17       -6.51      8.62 o 
  -4  10  20        1.92        5.87      8.06 o 
  -3  10  20        8.20       15.12      7.59 o 
  -2  10  20      283.79      304.04     12.38 o 
  -1  10  20      230.27      220.64     10.89 o 
   0  10  20     1245.13     1285.24     31.38 o 
   1  10  20     1249.46     1301.82     28.71 o 
   2  10  20      564.68      630.50     20.17 o 
   3  10  20      360.79      396.44     15.29 o 
   4  10  20      294.25      284.45     16.82 o 
  -4  11  20      254.67      268.71     11.84 o 
  -3  11  20       50.05       46.24      8.39 o 
  -2  11  20      140.88      132.25     10.00 o 
  -1  11  20      445.72      426.75     14.68 o 
   0  11  20      138.42      144.46     13.73 o 
   1  11  20       35.85       45.09     10.93 o 
   2  11  20        7.80       -3.06      9.46 o 
   3  11  20       75.77       71.31     12.12 o 
  -4  12  20      247.00      258.70     12.16 o 
  -3  12  20      160.23      165.58     11.90 o 
  -2  12  20      115.84      104.96     11.61 o 
  -1  12  20      533.78      541.35     16.67 o 
   0  12  20      406.60      407.56     24.27 o 
   1  12  20      197.71      185.05     19.94 o 
   2  12  20      380.04      376.18     25.64 o 
  -3  13  20       42.13       48.11     10.48 o 
  -2  13  20      483.76      493.27     16.39 o 
  -1  13  20        2.98       -4.89     13.94 o 
   0  13  20       17.75       -4.60     15.07 o 
   1  13  20       30.85       23.30     16.92 o 
  -7   1  21      408.70      427.64     24.21 o 
  -6   1  21       92.30      106.55      9.67 o 
  -5   1  21      286.90      280.78     11.69 o 
  -4   1  21       47.04       49.37      6.76 o 
  -3   1  21       17.11       19.57      5.91 o 
  -2   1  21      125.26      124.07     11.10 o 
  -1   1  21      139.83      139.72     10.04 o 
   0   1  21      155.47      181.33      7.11 o 
   1   1  21      131.32      138.94      6.96 o 
   2   1  21       96.76       97.73      6.83 o 
   3   1  21       85.60       86.36      7.18 o 
   4   1  21      261.44      254.07     10.20 o 
   5   1  21        3.44       13.51      7.79 o 
  -7   2  21       79.96       87.94     11.67 o 
  -6   2  21      672.28      660.93     22.44 o 
  -5   2  21       65.40       71.70      7.76 o 
  -4   2  21      177.37      164.45      8.18 o 
  -3   2  21      288.83      298.73     10.18 o 
  -2   2  21      187.51      202.61      7.83 o 
  -1   2  21     1776.46     1679.21     62.19 o 
   0   2  21      274.18      264.06     11.10 o 
   1   2  21      851.55      810.67     15.28 o 
   2   2  21       39.99       37.20      6.35 o 
   3   2  21        0.59       -2.03      6.15 o 
   4   2  21      262.00      268.35     11.30 o 
   5   2  21      518.36      512.31     14.48 o 
  -7   3  21        4.83       29.78     10.85 o 
  -6   3  21       77.03       92.69     11.85 o 
  -5   3  21      209.17      238.46     10.11 o 
  -4   3  21       22.13       24.21      6.63 o 
  -3   3  21       55.44       68.43      6.76 o 
  -2   3  21      132.68      132.70      8.81 o 
  -1   3  21      468.64      473.84     12.80 o 
   0   3  21     1342.08     1358.18     21.37 o 
   1   3  21      726.60      757.50     14.57 o 
   2   3  21      783.60      770.92     15.23 o 
   3   3  21     1099.27     1093.56     19.57 o 
   4   3  21      429.86      437.35     13.14 o 
   5   3  21        7.47        2.60      7.79 o 
  -7   4  21        5.57       15.00     17.65 o 
  -6   4  21        3.95       -2.89      9.64 o 
  -5   4  21      385.05      398.20     13.16 o 
  -4   4  21      488.39      510.72     13.78 o 
  -3   4  21      605.73      586.64     16.12 o 
  -2   4  21     1121.60     1084.02     24.27 o 
  -1   4  21      876.29      884.47     18.41 o 
   0   4  21       44.18       42.45      5.37 o 
   1   4  21      390.79      385.89     10.75 o 
   2   4  21       23.11       24.76      6.41 o 
   3   4  21        3.67       -6.18      6.18 o 
   4   4  21       55.63       52.14      9.56 o 
   5   4  21       46.21       45.12      8.20 o 
  -6   5  21       45.62       51.85      8.88 o 
  -5   5  21       30.13       20.34      7.83 o 
  -4   5  21       63.05       65.83      7.83 o 
  -3   5  21       11.14        8.48      6.28 o 
  -2   5  21      120.26      111.33     10.47 o 
  -1   5  21     1158.63     1212.61     27.10 o 
   0   5  21      169.21      165.31      7.21 o 
   1   5  21     1172.31     1202.56     20.20 o 
   2   5  21     1035.80     1008.06     18.10 o 
   3   5  21      839.59      841.07     16.73 o 
   4   5  21      524.25      524.10     21.29 o 
   5   5  21      529.20      538.72     14.82 o 
  -6   6  21      324.30      323.73     12.97 o 
  -5   6  21      176.06      152.80      9.75 o 
  -4   6  21      642.46      673.62     15.90 o 
  -3   6  21     1219.87     1246.31     22.16 o 
  -2   6  21      528.50      519.89     18.73 o 
  -1   6  21     1084.16     1118.59     27.27 o 
   0   6  21      374.69      340.04     17.62 o 
   1   6  21       39.42       43.12      6.19 o 
   2   6  21       68.03       70.99      6.89 o 
   3   6  21       24.30       20.36      6.91 o 
   4   6  21      455.45      448.03     13.04 o 
   5   6  21      126.92      117.27      9.52 o 
  -6   7  21        5.29       12.11      9.28 o 
  -5   7  21      135.52      143.34      9.85 o 
  -4   7  21       89.34       98.89      8.94 o 
  -3   7  21      141.18      125.72      8.25 o 
  -2   7  21      178.72      178.10     16.88 o 
  -1   7  21      731.43      806.14     22.57 o 
   0   7  21     1219.09     1221.10     23.70 o 
   1   7  21     2844.07     2932.33     48.68 o 
   2   7  21     1020.01     1053.30     19.02 o 
   3   7  21      875.02      883.35     17.85 o 
   4   7  21      339.86      362.13     12.34 o 
  -6   8  21        8.64       22.59      9.39 o 
  -5   8  21       99.67       97.38      9.83 o 
  -4   8  21      211.09      217.08     10.59 o 
  -3   8  21      648.91      692.25     16.05 o 
  -2   8  21      294.06      275.73     28.52 o 
  -1   8  21       97.95       94.86     10.45 o 
   0   8  21      775.53      765.22     22.15 o 
   1   8  21       29.25       44.82      7.79 o 
   2   8  21       74.48       80.42     12.10 o 
   3   8  21        7.05        2.82      9.12 o 
   4   8  21      201.08      226.45     12.36 o 
  -5   9  21      125.53      138.70     10.38 o 
  -4   9  21        6.35        7.22      8.16 o 
  -3   9  21       81.90      103.58      8.60 o 
  -2   9  21      231.69      249.55     32.11 o 
  -1   9  21      325.96      302.49     19.60 o 
   0   9  21      712.28      711.43     22.01 o 
   1   9  21      192.79      185.42     12.67 o 
   2   9  21      629.47      641.08     17.59 o 
   3   9  21      184.24      176.52     11.27 o 
   4   9  21      144.88      134.96     10.99 o 
  -5  10  21      328.52      343.83     13.31 o 
  -4  10  21      124.68      121.29     11.79 o 
  -3  10  21       18.33        9.07      7.66 o 
  -2  10  21      231.24      236.89     14.77 o 
  -1  10  21      102.61       99.69     11.29 o 
   0  10  21       12.66        2.56      9.39 o 
   1  10  21       14.40       11.17      8.11 o 
   2  10  21       23.64       32.29      8.71 o 
   3  10  21      100.33      123.51     10.55 o 
  -4  11  21        1.19       -0.15      8.56 o 
  -3  11  21        3.84        2.63      9.40 o 
  -2  11  21        0.58       -6.29     10.87 o 
  -1  11  21      159.08      137.32     14.89 o 
   0  11  21       20.69       17.45     10.49 o 
   1  11  21       28.73       51.50     11.46 o 
   2  11  21       66.16       54.49     13.06 o 
   3  11  21        4.87        7.30     10.87 o 
  -3  12  21       30.82       57.35     12.91 o 
  -2  12  21        0.04        2.23     15.94 o 
  -1  12  21        2.20      -10.15     10.15 o 
   0  12  21       74.82       63.86     11.54 o 
   1  12  21        4.50      -12.10     15.82 o 
   2  12  21       21.37       29.78     17.58 o 
  -2  13  21        0.29      -11.14     11.14 o 
  -1  13  21        0.18        6.17     15.09 o 
   0  13  21        0.43        6.11     15.82 o 
  -7   0  22       50.69       48.88     13.12 o 
  -6   0  22        4.76       16.78     11.26 o 
  -5   0  22       97.10      103.65     12.06 o 
  -4   0  22      276.37      288.16     15.96 o 
  -3   0  22      130.41      135.23     10.65 o 
  -2   0  22        1.22       -9.18     11.47 o 
  -1   0  22      344.41      341.91     20.24 o 
   0   0  22     1634.08     1732.48     37.07 o 
   1   0  22      855.17      878.69     22.35 o 
   2   0  22      706.39      731.26     29.24 o 
   3   0  22     1951.45     1823.09     40.68 o 
   4   0  22     1191.08     1211.15     31.21 o 
   5   0  22      701.52      666.04     23.18 o 
  -7   1  22      316.01      313.09     12.81 o 
  -6   1  22        6.44       -0.75      9.32 o 
  -5   1  22      328.31      324.31     11.35 o 
  -4   1  22      687.42      658.39     14.96 o 
  -3   1  22      780.88      753.47     25.45 o 
  -2   1  22     1232.01     1195.00     29.03 o 
  -1   1  22     2342.96     2398.98     53.67 o 
   0   1  22     1399.47     1425.22     22.35 o 
   1   1  22      360.05      366.86     10.54 o 
   2   1  22      405.10      397.09     10.87 o 
   3   1  22        0.15       -4.88      6.29 o 
   4   1  22       46.95       56.41      8.02 o 
   5   1  22      133.91      124.64      9.31 o 
  -7   2  22        6.30       26.50     17.82 o 
  -6   2  22      704.90      692.09     16.61 o 
  -5   2  22        3.43       11.07      7.30 o 
  -4   2  22       21.45       26.66      6.72 o 
  -3   2  22        3.74        2.27      5.82 o 
  -2   2  22       32.87       27.77      8.52 o 
  -1   2  22       32.17       29.23      8.70 o 
   0   2  22      214.88      231.25     12.12 o 
   1   2  22     1567.78     1533.89     23.94 o 
   2   2  22     1366.58     1370.14     22.64 o 
   3   2  22      690.69      684.23     18.22 o 
   4   2  22      452.25      449.15     12.94 o 
   5   2  22      369.34      348.68     12.44 o 
  -6   3  22       29.27       38.09     10.23 o 
  -5   3  22      254.84      244.32     12.60 o 
  -4   3  22      119.55      116.43      7.95 o 
  -3   3  22      759.90      762.53     17.03 o 
  -2   3  22      682.95      658.08     35.22 o 
  -1   3  22      126.80      144.95     10.84 o 
   0   3  22     1389.65     1369.67     21.87 o 
   1   3  22      429.45      405.26     11.34 o 
   2   3  22       19.32       28.11      6.23 o 
   3   3  22        1.38        6.39      6.31 o 
   4   3  22       26.84       26.76      7.42 o 
   5   3  22      223.87      223.64     10.95 o 
  -6   4  22       13.40       23.38     10.09 o 
  -5   4  22      202.96      202.11     11.97 o 
  -4   4  22      562.76      590.80     14.52 o 
  -3   4  22       65.08       73.26      6.14 o 
  -2   4  22       40.47       44.48     15.92 o 
  -1   4  22      513.13      526.18     13.97 o 
   0   4  22      294.64      329.79      9.79 o 
   1   4  22      168.46      176.18      7.91 o 
   2   4  22      595.29      590.45     13.35 o 
   3   4  22      188.43      176.17      8.94 o 
   4   4  22      136.99      127.06      8.96 o 
   5   4  22       82.21       86.95      9.01 o 
  -6   5  22      148.93      157.75     12.39 o 
  -5   5  22       34.37       48.28      8.34 o 
  -4   5  22       47.56       53.74      7.85 o 
  -3   5  22       38.46       32.93      6.82 o 
  -2   5  22      189.04      141.08     11.40 o 
  -1   5  22       20.78       24.46      6.57 o 
   0   5  22      596.31      564.20     13.21 o 
   1   5  22       62.79       61.12      6.45 o 
   2   5  22       13.13       21.64      8.88 o 
   3   5  22       98.78       92.54      7.90 o 
   4   5  22       14.60       25.43      7.47 o 
   5   5  22        0.67        2.00      8.00 o 
  -6   6  22       21.34       16.60      8.78 o 
  -5   6  22        0.62       -5.00      7.75 o 
  -4   6  22      198.49      200.19     10.04 o 
  -3   6  22      102.45      108.32      8.07 o 
  -2   6  22       72.59       64.99     10.06 o 
  -1   6  22       54.31       44.58      8.62 o 
   0   6  22        1.28        1.95      8.53 o 
   1   6  22       59.66       60.65      6.73 o 
   2   6  22       46.77       64.16      7.15 o 
   3   6  22       63.12       78.31     11.94 o 
   4   6  22        0.73        7.12      7.38 o 
  -6   7  22        2.25       -0.36      9.05 o 
  -5   7  22       22.13        4.94      8.64 o 
  -4   7  22       11.91       11.58      7.54 o 
  -3   7  22       20.21       23.76      7.28 o 
  -2   7  22      361.06      384.11     31.70 o 
  -1   7  22       13.72       14.74      8.63 o 
   0   7  22       56.24       52.43      9.48 o 
   1   7  22        2.42        8.30      7.85 o 
   2   7  22      107.98      104.93      9.29 o 
   3   7  22        7.96        9.75      7.31 o 
   4   7  22      127.89      121.78      9.35 o 
  -5   8  22        2.15       -4.03      8.52 o 
  -4   8  22      110.88      106.01     10.01 o 
  -3   8  22      114.13       96.46     10.02 o 
  -2   8  22       83.00       79.46     11.20 o 
  -1   8  22      126.87      135.84     11.57 o 
   0   8  22      321.46      331.71     15.78 o 
   1   8  22       49.54       26.30      8.10 o 
   2   8  22      223.41      237.59     11.33 o 
   3   8  22      241.41      255.20     12.51 o 
   4   8  22      128.91      136.94     11.29 o 
  -5   9  22       55.63       52.35      9.36 o 
  -4   9  22      156.49      143.66     10.16 o 
  -3   9  22      335.57      326.69     16.97 o 
  -2   9  22       26.92        2.77     11.02 o 
  -1   9  22      210.12      199.22     13.09 o 
   0   9  22      715.22      746.95     23.08 o 
   1   9  22        8.92       11.69      8.12 o 
   2   9  22      120.16      126.69     13.42 o 
   3   9  22        7.90       15.20      9.15 o 
  -4  10  22       55.74       59.78      9.13 o 
  -3  10  22       59.03       69.36     25.03 o 
  -2  10  22      172.49      191.77     14.32 o 
  -1  10  22       70.99       71.01     11.21 o 
   0  10  22      119.24      160.98     13.14 o 
   1  10  22      480.71      434.66     23.32 o 
   2  10  22      324.51      327.72     13.69 o 
   3  10  22      263.36      283.34     13.49 o 
  -4  11  22       34.01       33.29      9.20 o 
  -3  11  22      502.33      524.27     23.40 o 
  -2  11  22      930.84      939.96     27.79 o 
  -1  11  22      428.96      461.24     20.34 o 
   0  11  22       99.10       98.02     16.72 o 
   1  11  22      440.69      442.23     19.08 o 
   2  11  22       27.31       29.57      9.35 o 
  -3  12  22      406.45      408.19     30.19 o 
  -2  12  22       19.61       17.75     11.89 o 
  -1  12  22      203.26      191.33     14.24 o 
   0  12  22       44.23       32.66     11.70 o 
   1  12  22      403.54      405.37     27.03 o 
  -6   1  23      106.35       90.40      9.25 o 
  -5   1  23      220.82      230.83     10.40 o 
  -4   1  23        4.67       -1.39      8.17 o 
  -3   1  23      136.95      137.62      7.92 o 
  -2   1  23       10.64        6.39     13.64 o 
  -1   1  23      109.62      116.77     13.27 o 
   0   1  23       81.31       91.82      6.40 o 
   1   1  23      144.99      129.12      7.28 o 
   2   1  23      457.96      415.72     11.28 o 
   3   1  23      177.18      167.04      8.61 o 
   4   1  23       39.28       44.66      8.28 o 
   5   1  23       12.16       20.55      8.26 o 
  -6   2  23        2.86       -0.17      9.56 o 
  -5   2  23      149.86      153.59      9.43 o 
  -4   2  23      255.98      252.74     10.09 o 
  -3   2  23      518.37      482.40     12.55 o 
  -2   2  23      135.16      134.02     11.16 o 
  -1   2  23      364.22      386.53     16.39 o 
   0   2  23      490.90      520.86     11.96 o 
   1   2  23      414.99      414.02     11.10 o 
   2   2  23      173.80      159.34      8.06 o 
   3   2  23        1.47        4.88      6.77 o 
   4   2  23        1.19       11.58      7.40 o 
   5   2  23        9.50        0.59      7.94 o 
  -6   3  23       29.36       45.91     10.32 o 
  -5   3  23        6.80        3.74      8.98 o 
  -4   3  23       54.70       42.33      7.34 o 
  -3   3  23      365.44      362.74     12.43 o 
  -2   3  23       37.51       50.92     26.12 o 
  -1   3  23        5.31       14.24     15.25 o 
   0   3  23        2.88        8.18      6.89 o 
   1   3  23      549.77      569.68     13.03 o 
   2   3  23      302.30      306.12     10.07 o 
   3   3  23      319.92      338.62     16.19 o 
   4   3  23      305.19      293.61     11.32 o 
  -6   4  23      362.40      313.01     14.82 o 
  -5   4  23      131.37      151.99     11.61 o 
  -4   4  23       75.80       90.91      9.69 o 
  -3   4  23      439.40      406.83     17.25 o 
  -2   4  23      923.54      852.78     23.76 o 
  -1   4  23     1396.53     1475.52     34.06 o 
   0   4  23     1831.60     1863.20     32.90 o 
   1   4  23      520.97      535.43     22.37 o 
   2   4  23      723.09      699.74     14.74 o 
   3   4  23      215.45      208.35      9.64 o 
   4   4  23        5.76        8.12      7.69 o 
  -6   5  23       97.33      100.90     11.65 o 
  -5   5  23      729.62      745.35     24.01 o 
  -4   5  23       75.74       86.20     12.59 o 
  -3   5  23      446.89      425.31     17.84 o 
  -2   5  23        8.95        2.93     12.48 o 
  -1   5  23       13.26        7.56      8.70 o 
   0   5  23      146.82      164.52     14.71 o 
   1   5  23      306.95      323.47     12.13 o 
   2   5  23      735.42      763.54     15.89 o 
   3   5  23      763.90      813.44     16.93 o 
   4   5  23      711.00      733.23     19.49 o 
  -6   6  23       82.45      100.52     10.33 o 
  -5   6  23       47.75       48.66      8.86 o 
  -4   6  23      420.62      444.57     13.75 o 
  -3   6  23      237.01      242.97     14.70 o 
  -2   6  23     1229.32     1137.00     41.15 o 
  -1   6  23      170.07      129.08     16.55 o 
   0   6  23      841.70      844.70     23.75 o 
   1   6  23     1552.58     1553.14     24.87 o 
   2   6  23      302.53      306.35     10.79 o 
   3   6  23      109.97      114.11     12.18 o 
   4   6  23       46.89       66.57      8.56 o 
  -5   7  23      450.08      497.67     15.45 o 
  -4   7  23      149.11      159.56      9.94 o 
  -3   7  23      144.03      154.39     13.55 o 
  -2   7  23       54.76       64.04     16.50 o 
  -1   7  23        2.52        2.03     10.66 o 
   0   7  23      638.25      642.35     20.45 o 
   1   7  23      124.61      130.70      9.63 o 
   2   7  23      363.98      322.61     12.76 o 
   3   7  23      383.48      409.38     16.05 o 
   4   7  23      410.66      416.41     13.60 o 
  -5   8  23      211.47      208.41     11.34 o 
  -4   8  23      283.64      280.07     11.74 o 
  -3   8  23      188.66      164.71     16.05 o 
  -2   8  23      722.21      671.16     31.43 o 
  -1   8  23     1093.03     1083.49     31.54 o 
   0   8  23      222.49      270.07     26.32 o 
   1   8  23      131.47      133.46      9.68 o 
   2   8  23       35.03       51.14      8.94 o 
   3   8  23       34.27       33.59      9.20 o 
  -4   9  23       23.27       23.55      8.58 o 
  -3   9  23       11.27        7.12     11.23 o 
  -2   9  23      204.87      206.00     20.04 o 
  -1   9  23       15.87       14.44     10.27 o 
   0   9  23      174.31      165.52     16.40 o 
   1   9  23       75.06       69.76      9.24 o 
   2   9  23      135.66      146.42     10.81 o 
   3   9  23      354.49      355.99     14.58 o 
  -4  10  23        1.38       15.14      8.99 o 
  -3  10  23       46.08       44.28     22.16 o 
  -2  10  23       41.28       44.63     16.95 o 
  -1  10  23       69.02       88.94     15.86 o 
   0  10  23      345.74      355.99     17.08 o 
   1  10  23      719.10      741.83     23.63 o 
   2  10  23      135.94      141.88     11.23 o 
  -3  11  23       27.23       41.62     12.82 o 
  -2  11  23        0.34       -1.41     16.21 o 
  -1  11  23      217.49      220.83     14.49 o 
   0  11  23       31.82       25.23     11.56 o 
   1  11  23       84.32       77.98     15.84 o 
  -1  12  23       51.86       35.86     11.99 o 
   0  12  23        0.86       30.65     11.77 o 
  -6   0  24       91.23      110.43     13.83 o 
  -5   0  24      103.23      126.53     13.08 o 
  -4   0  24       55.49       49.54     10.19 o 
  -3   0  24      549.57      529.45     27.89 o 
  -2   0  24      768.49      763.92     32.09 o 
  -1   0  24      109.19       90.25     13.86 o 
   0   0  24        8.91        8.52      7.66 o 
   1   0  24       28.43       32.03     19.62 o 
   2   0  24     1123.63     1035.17     26.95 o 
   3   0  24      536.82      494.96     19.17 o 
   4   0  24      214.52      203.82     14.50 o 
  -6   1  24        6.14        9.21      8.58 o 
  -5   1  24       38.71       42.38      8.59 o 
  -4   1  24       19.89       10.63      7.03 o 
  -3   1  24      170.35      154.27     12.51 o 
  -2   1  24      985.15      920.93     35.11 o 
  -1   1  24     1031.89     1098.19     27.98 o 
   0   1  24     1619.68     1693.31     30.44 o 
   1   1  24     1667.50     1659.14     25.98 o 
   2   1  24      807.69      816.39     16.53 o 
   3   1  24      628.07      653.33     14.79 o 
   4   1  24       39.71       28.18      7.60 o 
  -6   2  24       40.49       43.06     17.57 o 
  -5   2  24      143.86      118.66      9.17 o 
  -4   2  24      913.67      883.59     33.04 o 
  -3   2  24      183.79      164.22     12.60 o 
  -2   2  24      166.95      178.17     12.37 o 
  -1   2  24       33.75       22.41      8.93 o 
   0   2  24      151.79      164.04      8.90 o 
   1   2  24       46.69       44.32      6.47 o 
   2   2  24      254.99      262.99      9.54 o 
   3   2  24      783.50      776.59     16.67 o 
   4   2  24      753.11      763.71     17.09 o 
  -6   3  24        4.30        7.37     10.23 o 
  -5   3  24        1.75       -5.33      8.78 o 
  -4   3  24      124.92      120.03     11.59 o 
  -3   3  24      515.10      518.05     19.54 o 
  -2   3  24      347.14      322.10     15.04 o 
  -1   3  24     1177.81     1210.72     55.33 o 
   0   3  24      121.54      110.20      9.92 o 
   1   3  24      616.56      659.80     14.31 o 
   2   3  24      259.60      232.45      9.29 o 
   3   3  24      228.40      221.05      9.83 o 
   4   3  24       40.07       39.28      7.87 o 
  -6   4  24      375.99      390.51     16.20 o 
  -5   4  24      185.21      212.30     12.79 o 
  -4   4  24       10.64        7.14      8.55 o 
  -3   4  24       24.87       19.22     15.78 o 
  -2   4  24        1.18       16.17     16.48 o 
  -1   4  24       30.65       37.75      9.27 o 
   0   4  24      251.61      241.50     10.52 o 
   1   4  24      137.93      149.52      8.05 o 
   2   4  24        3.41        4.07      6.73 o 
   3   4  24        4.70        1.55      7.21 o 
   4   4  24       94.19       91.96      8.88 o 
  -5   5  24       22.30       31.82      9.82 o 
  -4   5  24       77.00       91.84     13.85 o 
  -3   5  24       60.60       38.65     10.69 o 
  -2   5  24       13.12       16.14     14.64 o 
  -1   5  24       81.24       90.12     16.28 o 
   0   5  24      116.68      120.24      8.87 o 
   1   5  24      174.96      161.75      8.40 o 
   2   5  24       55.64       59.11      7.40 o 
   3   5  24        0.27        7.01      7.18 o 
   4   5  24        8.04        3.43      7.89 o 
  -5   6  24        1.23        2.58      8.64 o 
  -4   6  24        2.61        7.83     10.16 o 
  -3   6  24       17.72       37.85     11.27 o 
  -2   6  24       34.29       25.93     15.61 o 
  -1   6  24       74.23      106.38     16.46 o 
   0   6  24        1.88       -6.70      9.22 o 
   1   6  24      113.29      108.19      8.87 o 
   2   6  24        0.13        0.47     13.16 o 
   3   6  24       13.43        4.67      7.32 o 
  -5   7  24       51.81       41.02      9.35 o 
  -4   7  24       34.46       48.33     10.08 o 
  -3   7  24       41.21       45.35     11.86 o 
  -2   7  24      136.10      132.82     18.99 o 
  -1   7  24      123.85      141.63     18.81 o 
   0   7  24      119.31      122.62     27.23 o 
   1   7  24      567.60      586.90     16.34 o 
   2   7  24       81.02       96.97      9.64 o 
   3   7  24       84.27       85.01     10.18 o 
  -4   8  24      102.08      115.67     14.39 o 
  -3   8  24       63.52       38.46     12.15 o 
  -2   8  24      169.06      168.37     20.59 o 
  -1   8  24       55.60       67.23     17.51 o 
   0   8  24      163.98      152.59     12.79 o 
   1   8  24       47.32       75.80     24.90 o 
   2   8  24        6.00        9.01     10.25 o 
   3   8  24       13.88        3.93      8.95 o 
  -4   9  24        8.59       -0.34     17.25 o 
  -3   9  24       25.45       10.28     20.50 o 
  -2   9  24        9.02       -1.21     15.32 o 
  -1   9  24      538.23      579.28     30.99 o 
   0   9  24       19.83       26.38     19.47 o 
   1   9  24      284.20      298.81     16.43 o 
   2   9  24      283.72      312.19     13.66 o 
  -3  10  24       63.04       72.72     14.56 o 
  -2  10  24      205.72      188.68     21.10 o 
  -1  10  24        9.40       -8.41     16.39 o 
   0  10  24        0.95       -7.18     10.78 o 
   1  10  24       17.80       14.65     11.61 o 
  -2  11  24       81.16       59.67     18.54 o 
  -1  11  24      257.75      324.98     25.19 o 
   0  11  24      526.35      480.12     20.65 o 
  -6   1  25       22.42       30.96      8.91 o 
  -5   1  25       75.83       83.17      8.84 o 
  -4   1  25      106.47      104.36      8.55 o 
  -3   1  25       87.55       84.03     11.60 o 
  -2   1  25      208.40      200.15     12.60 o 
  -1   1  25      260.24      299.55     17.71 o 
   0   1  25       24.56       48.25      9.83 o 
   1   1  25       77.49       96.65      7.32 o 
   2   1  25       91.14       76.74      7.35 o 
   3   1  25        0.44       -8.55      8.55 o 
   4   1  25       86.76       84.68      9.94 o 
  -5   2  25       11.84       26.49      8.29 o 
  -4   2  25        0.37       -0.50      7.07 o 
  -3   2  25       27.73       45.58     10.99 o 
  -2   2  25       13.97       17.18      9.83 o 
  -1   2  25      532.40      578.88     20.07 o 
   0   2  25      467.01      479.94     18.04 o 
   1   2  25      189.69      220.48     15.20 o 
   2   2  25      265.67      285.22     12.16 o 
   3   2  25      465.04      499.77     13.68 o 
   4   2  25      110.91      124.05      9.42 o 
  -5   3  25      196.19      173.59     16.33 o 
  -4   3  25      124.76      132.56     13.30 o 
  -3   3  25       38.76       32.58     10.70 o 
  -2   3  25      232.38      223.35     13.85 o 
  -1   3  25       76.61       94.40     26.05 o 
   0   3  25        4.20        6.95      8.46 o 
   1   3  25        1.65       13.41      6.37 o 
   2   3  25       39.82       58.00      7.21 o 
   3   3  25      232.20      224.34     10.07 o 
   4   3  25      108.24      116.38      9.50 o 
  -5   4  25        9.21       21.55     10.06 o 
  -4   4  25       17.30       24.65     16.62 o 
  -3   4  25      227.39      228.40     21.52 o 
  -2   4  25      547.98      527.42     18.99 o 
  -1   4  25      492.99      488.79     23.69 o 
   0   4  25      766.02      780.25     24.12 o 
   1   4  25     1337.28     1365.23     22.85 o 
   2   4  25      952.22      960.79     18.84 o 
   3   4  25       53.28       56.50      8.09 o 
  -5   5  25       32.07       30.26     10.15 o 
  -4   5  25      227.23      245.99     15.91 o 
  -3   5  25      782.94      775.60     35.62 o 
  -2   5  25      448.99      435.52     27.23 o 
  -1   5  25      205.18      200.70     19.20 o 
   0   5  25      316.51      315.72     12.27 o 
   1   5  25       94.51       95.37      7.71 o 
   2   5  25      110.84      133.93      8.77 o 
   3   5  25      147.78      157.94      9.30 o 
  -5   6  25        3.89       -1.87      9.90 o 
  -4   6  25       69.37       50.30     12.78 o 
  -3   6  25      253.17      281.70     23.50 o 
  -2   6  25      160.19      140.05     18.27 o 
  -1   6  25      520.00      450.96     26.22 o 
   0   6  25     1227.79     1241.50     30.64 o 
   1   6  25       34.69       44.74      8.34 o 
   2   6  25      726.71      759.71     17.67 o 
   3   6  25      401.71      409.83     14.25 o 
  -4   7  25      560.01      552.23     22.60 o 
  -3   7  25      101.94      105.29     19.30 o 
  -2   7  25      294.21      284.59     22.52 o 
  -1   7  25      210.13      236.38     22.05 o 
   0   7  25       73.11       47.74     11.07 o 
   1   7  25      167.29      146.89     12.73 o 
   2   7  25       60.71       77.17      9.76 o 
   3   7  25       97.39      103.17     10.72 o 
  -4   8  25        3.04        7.37     12.66 o 
  -3   8  25       43.10       54.50     18.71 o 
  -2   8  25      161.50      169.31     21.35 o 
  -1   8  25       61.09       78.84     18.27 o 
   0   8  25      225.42      238.98     14.77 o 
   1   8  25      962.15      971.39     27.48 o 
   2   8  25     1190.46     1235.87     30.84 o 
  -3   9  25      215.96      202.07     22.93 o 
  -2   9  25       66.62       61.14     18.69 o 
  -1   9  25        3.01       13.91     16.97 o 
   0   9  25       21.25       24.10     27.03 o 
   1   9  25        2.05        8.67     25.09 o 
  -2  10  25      308.69      352.16     26.14 o 
  -1  10  25      184.36      157.75     20.57 o 
   0  10  25      197.62      211.06     15.24 o 
  -5   0  26      412.38      392.68     19.00 o 
  -4   0  26      556.19      499.86     28.77 o 
  -3   0  26      689.70      707.37     31.52 o 
  -2   0  26      159.41      143.19     18.10 o 
  -1   0  26      646.58      705.02     31.86 o 
   0   0  26      208.69      195.17     18.83 o 
   1   0  26       62.25       64.95     10.11 o 
   2   0  26        0.85       -4.68     13.14 o 
   3   0  26      164.50      149.81     12.67 o 
  -5   1  26      174.34      199.21     19.50 o 
  -4   1  26        0.48       -0.34     12.28 o 
  -3   1  26        8.78       27.04     11.00 o 
  -2   1  26      206.10      194.99     13.33 o 
  -1   1  26      546.62      527.13     34.16 o 
   0   1  26      641.41      646.47     21.56 o 
   1   1  26     1254.96     1212.71     21.13 o 
   2   1  26      883.15      918.29     18.13 o 
   3   1  26      454.93      477.03     18.05 o 
  -5   2  26       35.12       47.69      9.98 o 
  -4   2  26      235.32      198.92     18.82 o 
  -3   2  26      591.45      577.98     33.78 o 
  -2   2  26      522.78      545.94     20.31 o 
  -1   2  26      717.99      709.04     53.56 o 
   0   2  26      238.95      240.90     14.13 o 
   1   2  26       63.10       77.61      7.42 o 
   2   2  26       12.79       13.40      7.73 o 
   3   2  26        1.00        0.07      7.20 o 
  -5   3  26       12.70       22.32     13.50 o 
  -4   3  26        1.62       16.95     16.95 o 
  -3   3  26       22.94       29.97     10.66 o 
  -2   3  26       55.57       49.71     10.89 o 
  -1   3  26        5.81        1.03      9.29 o 
   0   3  26      625.92      637.66     22.13 o 
   1   3  26      276.29      276.53     20.66 o 
   2   3  26      137.72      131.49      8.66 o 
   3   3  26      588.99      551.44     14.56 o 
  -5   4  26      107.67      105.38     11.20 o 
  -4   4  26        7.15      -16.27     16.27 o 
  -3   4  26      100.41       81.84     18.40 o 
  -2   4  26       65.62       55.80     16.55 o 
  -1   4  26      101.77      116.77     11.90 o 
   0   4  26       69.12       69.71     10.89 o 
   1   4  26       51.22       49.00      8.57 o 
   2   4  26       12.00       11.88      6.96 o 
   3   4  26        0.56       -2.47      7.67 o 
  -4   5  26        3.05      -17.27     17.27 o 
  -3   5  26        6.20      -12.45     16.35 o 
  -2   5  26       79.56       76.95     16.54 o 
  -1   5  26       15.25       33.84     16.04 o 
   0   5  26        1.44        0.30     15.48 o 
   1   5  26        3.19       10.50      8.23 o 
   2   5  26      317.55      305.87     11.26 o 
   3   5  26      118.05      125.17      9.18 o 
  -4   6  26        0.38        9.37     18.15 o 
  -3   6  26        1.38        4.51     15.58 o 
  -2   6  26      131.49      107.91     19.12 o 
  -1   6  26       89.05      135.64     19.25 o 
   0   6  26       30.14       37.50     10.70 o 
   1   6  26       91.42       97.64     11.83 o 
   2   6  26        0.41        0.74     11.58 o 
  -4   7  26        7.17      -10.39     18.14 o 
  -3   7  26       81.21       86.77     19.58 o 
  -2   7  26       28.96       56.70     18.05 o 
  -1   7  26      228.74      234.97     22.68 o 
   0   7  26        0.60       10.89     10.39 o 
   1   7  26       16.82       19.53     10.94 o 
   2   7  26       84.19       96.53     11.15 o 
  -3   8  26      136.54      150.37     22.06 o 
  -2   8  26      181.23      123.93     19.59 o 
  -1   8  26       15.04       21.21     17.22 o 
   0   8  26       24.37       28.75     12.25 o 
   1   8  26      267.78      319.92     16.80 o 
  -2   9  26      250.90      289.46     24.88 o 
  -1   9  26      170.53      183.00     21.71 o 
   0   9  26      341.65      348.29     17.78 o 
  -5   1  27        6.28       17.36      8.57 o 
  -4   1  27       52.26       40.73     12.01 o 
  -3   1  27       62.87       81.27     12.08 o 
  -2   1  27      433.21      427.07     19.10 o 
  -1   1  27       21.91       40.06     10.94 o 
   0   1  27       22.11       11.08     16.21 o 
   1   1  27        0.86        3.07      6.72 o 
   2   1  27        9.65        9.87      6.93 o 
   3   1  27       41.33       38.39      7.92 o 
  -5   2  27       48.02       77.07     13.91 o 
  -4   2  27       82.74       80.94     20.31 o 
  -3   2  27       22.66       25.76     13.76 o 
  -2   2  27       56.16       71.18     11.76 o 
  -1   2  27      216.07      229.48     23.70 o 
   0   2  27      173.77      194.18     15.58 o 
   1   2  27       76.73       88.07     11.82 o 
   2   2  27      365.57      370.88     12.00 o 
   3   2  27       37.01       53.74      8.37 o 
  -4   3  27      175.73      162.64     20.60 o 
  -3   3  27      322.82      292.59     40.25 o 
  -2   3  27      586.97      591.57     25.28 o 
  -1   3  27       30.78       35.17     10.77 o 
   0   3  27      784.98      846.40     63.71 o 
   1   3  27      122.65      116.90     14.21 o 
   2   3  27        6.11        6.16      7.31 o 
  -4   4  27      120.51      142.44     20.21 o 
  -3   4  27       16.77       25.31     17.33 o 
  -2   4  27      114.02      110.65     18.63 o 
  -1   4  27        6.16        2.94      9.99 o 
   0   4  27        9.49       11.82     10.10 o 
   1   4  27      226.40      265.89     16.06 o 
   2   4  27      311.56      297.22     11.13 o 
  -4   5  27      365.59      372.25     27.94 o 
  -3   5  27      224.35      240.40     22.37 o 
  -2   5  27      268.34      240.25     21.47 o 
  -1   5  27      455.51      506.80     29.84 o 
   0   5  27      175.73      169.94     19.38 o 
   1   5  27      288.64      271.53     12.35 o 
   2   5  27      366.08      378.47     12.56 o 
  -3   6  27        1.45       -0.26     17.36 o 
  -2   6  27        0.21        5.53     17.00 o 
  -1   6  27      306.74      280.33     23.80 o 
   0   6  27      161.02      182.11     20.90 o 
   1   6  27     1045.43     1045.35     37.90 o 
   2   6  27      305.68      294.06     13.19 o 
  -3   7  27      147.51      139.11     21.26 o 
  -2   7  27      509.41      469.55     30.72 o 
  -1   7  27      904.77      917.30     39.76 o 
   0   7  27      490.32      493.46     29.90 o 
   1   7  27      366.34      412.93     18.74 o 
  -2   8  27        4.91       17.17     18.61 o 
  -1   8  27      116.17      133.60     20.46 o 
   0   8  27       46.59       74.43     18.83 o 
  -4   0  28      196.12      187.07     22.11 o 
  -3   0  28      734.92      746.17     35.27 o 
  -2   0  28      784.83      823.81     34.46 o 
  -1   0  28      986.35      983.96     39.02 o 
   0   0  28      154.84      168.60     19.60 o 
   1   0  28      921.33      991.34     39.65 o 
   2   0  28      155.95      161.97     13.21 o 
  -4   1  28      134.87      147.37     14.50 o 
  -3   1  28       99.92       94.91     13.11 o 
  -2   1  28       14.47       22.11     11.27 o 
  -1   1  28        5.31       13.26     10.87 o 
   0   1  28       95.86      112.74     15.47 o 
   1   1  28       45.72       33.59     11.16 o 
   2   1  28      290.33      295.33     14.73 o 
  -4   2  28      103.72       90.12     16.77 o 
  -3   2  28       71.09       66.87     12.60 o 
  -2   2  28      359.12      367.47     18.03 o 
  -1   2  28      542.70      548.18     43.75 o 
   0   2  28      408.51      442.43     19.58 o 
   1   2  28      163.56      140.77     10.19 o 
   2   2  28      173.79      171.53      9.43 o 
  -4   3  28       28.22       34.17     18.95 o 
  -3   3  28      246.22      276.68     24.33 o 
  -2   3  28       22.87       36.99     11.39 o 
  -1   3  28       18.57       26.65     11.35 o 
   0   3  28      142.37      156.52     13.60 o 
   1   3  28      215.43      234.44     11.81 o 
   2   3  28      326.38      334.19     13.28 o 
  -3   4  28       99.07       85.86     18.23 o 
  -2   4  28       75.66       83.86     18.60 o 
  -1   4  28      130.19      141.10     20.15 o 
   0   4  28      595.47      626.89     22.10 o 
   1   4  28      174.89      174.90     13.31 o 
   2   4  28      340.55      345.32     17.51 o 
  -3   5  28      133.47      118.50     20.69 o 
  -2   5  28       19.86       -2.01     15.89 o 
  -1   5  28       36.25       35.68     16.55 o 
   0   5  28        0.53       18.79     15.71 o 
   1   5  28        8.76        5.55     10.31 o 
  -2   6  28       10.81       15.96     17.87 o 
  -1   6  28       84.81      101.34     19.38 o 
   0   6  28       14.69       16.17     16.01 o 
   1   6  28       21.81       25.76     11.67 o 
  -1   7  28       30.13       42.99     17.46 o 
  -3   1  29        6.14       16.00     14.34 o 
  -2   1  29        2.08        2.85     10.80 o 
  -1   1  29       23.80       33.23     11.53 o 
   0   1  29       33.96       37.91     12.10 o 
   1   1  29       76.96       80.94     12.45 o 
  -3   2  29       47.78       70.37     18.73 o 
  -2   2  29       61.92       83.82     28.96 o 
  -1   2  29       33.29       36.08     11.70 o 
   0   2  29       27.26       26.96     11.29 o 
   1   2  29        3.87        0.97     11.42 o 
  -3   3  29      123.51      117.81     20.89 o 
  -2   3  29      239.58      268.40     15.99 o 
  -1   3  29      504.34      524.58     20.18 o 
   0   3  29      363.83      387.91     18.40 o 
   1   3  29       58.79       68.22     12.79 o 
  -2   4  29       12.77       -0.70     15.96 o 
  -1   4  29      127.09      134.84     20.38 o 
   0   4  29       55.29       35.75     12.08 o 
  -2   5  29      154.13      182.98     22.10 o 
  -1   5  29      445.96      428.44     28.19 o 
   0   5  29      995.92     1044.40     41.15 o 
  -2   0  30      200.39      247.66     22.40 o 
  -1   0  30      202.91      228.92     21.80 o 
   0   0  30     1003.34     1013.32     41.20 o 
  -2   1  30      285.56      332.10     17.48 o 
  -1   1  30       14.14       17.41     16.86 o 
   0   1  30      283.15      308.23     41.54 o 
  -2   2  30      159.88      156.74     14.38 o 
  -1   2  30      151.59      152.83     14.14 o 
   0   2  30      189.79      194.01     18.26 o 
  -1   3  30      161.15      178.71     14.30 o 
                                                 
